# Supplementary material for: Poly[[di­aqua­(μ4-benzene-1,2,4,5-tetra­carboxyl­ato)tetrakis­(1H-imidazole-κN 3)dicopper(II)] N,N-di­methyl­formamide monosolvate]
Source: Acta Crystallogr Sect E Struct Rep Online. 2013 Apr 20;69(Pt 5):m273–4. doi: 10.1107/S1600536813010246 (PMC3647812; doi:10.1107/S1600536813010246)
Supplement: Supplementary file 1 [file e-69-0m273-sup1.cif]

##############################################################################
#                                                                            #
# This CIF contains the data in a paper accepted for publication in          #
# Acta Crystallographica Section E. It conforms to the requirements of       #
# Notes for Authors for Acta Crystallographica Section E, and has been       #
# peer reviewed under the auspices of the IUCr Commission on Journals.       #
#                                                                            #
# Full details of the Crystallographic Information File format               #
# are given in the paper "The Crystallographic Information File (CIF):       #
# a New Standard Archive File for Crystallography" by S. R. Hall, F. H.      #
# Allen and I. D. Brown [Acta Cryst. (1991), A47, 655-685].                  #
#                                                                            #
# The current version of the core CIF dictionary is obtainable from          #
# ftp://ftp.iucr.org/pub/cif_core.dic.                                       #
#                                                                            #
# Software is freely available for graphical display of the structure(s)     #
# in this CIF. For information consult the CIF software page                 #
# http://www.iucr.org/resources/cif/software.                                #
#                                                                            #
# This file may be used for bona fide research purposes within the           #
# scientific community so long as proper attribution is given to the journal # 
# article from which it was obtained.                                        #
#                                                                            #
##############################################################################
data_I
_audit_creation_method     SHELXL-97
_chemical_name_systematic
;\
Poly[[diaqua(\m~4~-benzene-1,2,4,5-tetracarboxylato)tetrakis(1<i>H</i>-\
imidazole-\k<i>N</i>^3^)dicopper(II)] <i>N</i>,<i>N</i>-dimethylformamide
monosolvate]
;
_chemical_name_common     ?
_chemical_formula_moiety     'C22 H22 Cu2 N8 O10, C3 H7 N O'
_chemical_formula_sum     'C25 H29 Cu2 N9 O11'
_chemical_formula_iupac     '[Cu2 (C10 H2 O8) (C3 H4 N2)4 (H2 O)2], C3 H7 N O'
_chemical_formula_weight     758.65
_chemical_melting_point     ?
_symmetry_cell_setting     monoclinic
_symmetry_space_group_name_H-M     'P 21/c'
_symmetry_space_group_name_Hall     '-P 2ybc'
loop_
    _symmetry_equiv_pos_as_xyz
    'x, y, z'
    '-x, y+1/2, -z+1/2'
    '-x, -y, -z'
    'x, -y-1/2, z-1/2'
_cell_length_a     8.999(4)
_cell_length_b     19.296(8)
_cell_length_c     18.926(7)
_cell_angle_alpha     90.00
_cell_angle_beta     110.590(18)
_cell_angle_gamma     90.00
_cell_volume     3076(2)
_cell_formula_units_Z     4
_cell_measurement_reflns_used     4538
_cell_measurement_theta_min     2.25
_cell_measurement_theta_max     25.14
_cell_measurement_temperature     298(2)
_exptl_crystal_description     block
_exptl_crystal_colour     blue
_exptl_crystal_size_max     0.23
_exptl_crystal_size_mid     0.21
_exptl_crystal_size_min     0.15
_exptl_crystal_density_diffrn     1.638
_exptl_crystal_density_meas     ?
_exptl_crystal_density_method     'not measured'
_exptl_crystal_F_000     1552
_exptl_absorpt_coefficient_mu     1.456
_exptl_absorpt_correction_type     multi-scan
_exptl_absorpt_process_details     '(SADABS; Bruker, 2001)'
_exptl_absorpt_correction_T_min     0.7306
_exptl_absorpt_correction_T_max     0.8112
_diffrn_ambient_temperature     298(2)
_diffrn_radiation_type     MoK\a
_diffrn_radiation_wavelength     0.71073
_diffrn_radiation_source     'fine-focus sealed tube'
_diffrn_radiation_monochromator     graphite
_diffrn_measurement_device_type     'Bruker APEXII area-detector'
_diffrn_measurement_method     '\f and \w scans'
_diffrn_detector_area_resol_mean     ?
_diffrn_reflns_number     17289
_diffrn_reflns_av_R_equivalents     0.0382
_diffrn_reflns_av_sigmaI/netI     0.0437
_diffrn_reflns_theta_min     1.56
_diffrn_reflns_theta_max     25.10
_diffrn_reflns_theta_full     25.10
_diffrn_measured_fraction_theta_max     0.992
_diffrn_measured_fraction_theta_full     0.992
_diffrn_reflns_limit_h_min     -10
_diffrn_reflns_limit_h_max     7
_diffrn_reflns_limit_k_min     -11
_diffrn_reflns_limit_k_max     23
_diffrn_reflns_limit_l_min     -22
_diffrn_reflns_limit_l_max     22
_diffrn_standards_number     0
_diffrn_standards_interval_count     0
_diffrn_standards_interval_time     0
_diffrn_standards_decay_%     ?
_refine_special_details
;
Refinement of <i>F</i>^2^ against ALL reflections. The weighted <i>R</i>-factor
<i>wR</i> and goodness of fit <i>S</i> are based on <i>F</i>^2^, conventional
<i>R</i>-factors <i>R</i> are based on <i>F</i>, with <i>F</i> set to zero for
negative <i>F</i>^2^. The threshold expression of <i>F</i>^2^ >
\s(<i>F</i>^2^) is used only for calculating <i>R</i>-factors(gt) <i>etc</i>.
and is not relevant to the choice of reflections for refinement.
<i>R</i>-factors based on <i>F</i>^2^ are statistically about twice as large
as those based on <i>F</i>, and <i>R</i>- factors based on ALL data will be
even larger.
;
_reflns_number_total     5445
_reflns_number_gt     4149
_reflns_threshold_expression     I>2\s(I)
_refine_ls_structure_factor_coef     Fsqd
_refine_ls_matrix_type     full
_refine_ls_R_factor_all     0.0612
_refine_ls_R_factor_gt     0.0400
_refine_ls_wR_factor_gt     0.1195
_refine_ls_wR_factor_ref     0.1533
_refine_ls_goodness_of_fit_ref     1.107
_refine_ls_restrained_S_all     1.107
_refine_ls_number_reflns     5445
_refine_ls_number_parameters     426
_refine_ls_number_restraints     0
_refine_ls_hydrogen_treatment     constr
_refine_ls_weighting_scheme     calc
_refine_ls_weighting_details
         'calc w=1/[\s^2^(Fo^2^)+(0.0940P)^2^+0.3347P] where P=(Fo^2^+2Fc^2^)/3'
_atom_sites_solution_hydrogens     geom
_atom_sites_solution_primary     direct
_atom_sites_solution_secondary     difmap
_refine_ls_shift/su_max     0.001
_refine_ls_shift/su_mean     0.000
_refine_diff_density_max     0.509
_refine_diff_density_min     -0.598
_refine_ls_extinction_method     none
_refine_ls_extinction_coef     ?
loop_
    _atom_type_symbol
    _atom_type_description
    _atom_type_scat_dispersion_real
    _atom_type_scat_dispersion_imag
    _atom_type_scat_source
    'C' 'C' 0.0033 0.0016
                         'International Tables Vol C Tables 4.2.6.8 and 6.1.1.4'
    'H' 'H' 0.0000 0.0000
                         'International Tables Vol C Tables 4.2.6.8 and 6.1.1.4'
    'Cu' 'Cu' 0.3201 1.2651
                         'International Tables Vol C Tables 4.2.6.8 and 6.1.1.4'
    'N' 'N' 0.0061 0.0033
                         'International Tables Vol C Tables 4.2.6.8 and 6.1.1.4'
    'O' 'O' 0.0106 0.0060
                         'International Tables Vol C Tables 4.2.6.8 and 6.1.1.4'
_computing_data_collection     'APEX2 (Bruker, 2007)'
_computing_cell_refinement     'SAINT (Bruker, 2007)'
_computing_data_reduction     'SAINT (Bruker, 2007)'
_computing_structure_solution     'SHELXTL (Sheldrick, 2008)'
_computing_structure_refinement     'SHELXTL (Sheldrick, 2008)'
_computing_molecular_graphics     'SHELXTL (Sheldrick, 2008)'
_computing_publication_material     'SHELXTL (Sheldrick, 2008)'
loop_
    _atom_site_type_symbol
    _atom_site_label
    _atom_site_fract_x
    _atom_site_fract_y
    _atom_site_fract_z
    _atom_site_U_iso_or_equiv
    _atom_site_adp_type
    _atom_site_calc_flag
    _atom_site_refinement_flags
    _atom_site_occupancy
    _atom_site_symmetry_multiplicity
    _atom_site_disorder_assembly
    _atom_site_disorder_group
    Cu Cu1 0.49949(5) 0.66350(3) 0.40320(2) 0.02190(17) Uani d . 1 1 . .
    Cu Cu2 -0.01800(5) 0.90670(3) 0.40567(2) 0.02186(17) Uani d . 1 1 . .
    O O3 0.0200(3) 0.83286(14) 0.32205(15) 0.0254(6) Uani d . 1 1 . .
    O O4 0.1425(4) 0.90382(15) 0.26628(17) 0.0308(7) Uani d . 1 1 . .
    O O2 0.3393(3) 0.77371(15) 0.32593(16) 0.0302(7) Uani d . 1 1 . .
    O O1 0.3008(3) 0.65963(14) 0.31383(15) 0.0265(7) Uani d . 1 1 . .
    O O5 -0.3003(3) 0.82712(14) -0.00888(15) 0.0259(7) Uani d . 1 1 . .
    O O6 -0.3577(3) 0.71481(15) -0.01062(16) 0.0289(7) Uani d . 1 1 . .
    O O8 -0.0973(4) 0.58140(16) 0.04247(18) 0.0432(9) Uani d . 1 1 . .
    O O7 -0.0517(3) 0.66614(14) -0.02611(14) 0.0245(6) Uani d . 1 1 . .
    O O10 0.0235(3) 0.98875(15) 0.34694(16) 0.0313(7) Uani d . 1 1 . .
    H H10A 0.0156 1.0262 0.3690 0.047 Uiso d R 1 1 . .
    H H10B 0.1166 0.9855 0.3454 0.047 Uiso d R 1 1 . .
    O O9 0.5490(4) 0.54417(17) 0.41879(19) 0.0445(8) Uani d . 1 1 . .
    H H9B 0.5993 0.5356 0.4651 0.067 Uiso d R 1 1 . .
    H H9C 0.4612 0.5225 0.4044 0.067 Uiso d R 1 1 . .
    N N1 0.6196(4) 0.67888(18) 0.33332(19) 0.0276(8) Uani d . 1 1 . .
    N N7 -0.2465(4) 0.91606(18) 0.34494(19) 0.0273(8) Uani d . 1 1 . .
    N N3 0.3720(4) 0.67091(19) 0.4723(2) 0.0316(9) Uani d . 1 1 . .
    N N5 0.2083(4) 0.91014(18) 0.47251(19) 0.0265(8) Uani d . 1 1 . .
    C C7 -0.2741(4) 0.7665(2) 0.0167(2) 0.0227(9) Uani d . 1 1 . .
    C C2 0.1268(4) 0.7328(2) 0.2199(2) 0.0193(8) Uani d . 1 1 . .
    C C4 0.0744(4) 0.8489(2) 0.2715(2) 0.0224(9) Uani d . 1 1 . .
    C C1 0.2665(4) 0.7223(2) 0.2915(2) 0.0247(9) Uani d . 1 1 . .
    C C10 0.0832(4) 0.6832(2) 0.1639(2) 0.0220(9) Uani d . 1 1 . .
    H H10 0.1380 0.6414 0.1718 0.026 Uiso calc R 1 1 . .
    N N8 -0.5031(4) 0.8996(2) 0.2980(2) 0.0443(11) Uani d . 1 1 . .
    H H8N -0.5959 0.8840 0.2928 0.053 Uiso calc R 1 1 . .
    C C3 0.0416(4) 0.7953(2) 0.20941(19) 0.0173(8) Uani d . 1 1 . .
    C C6 -0.1278(4) 0.7559(2) 0.0861(2) 0.0191(8) Uani d . 1 1 . .
    C C8 -0.0412(4) 0.6942(2) 0.09592(19) 0.0176(8) Uani d . 1 1 . .
    C C5 -0.0858(4) 0.8058(2) 0.1428(2) 0.0220(9) Uani d . 1 1 . .
    H H5 -0.1438 0.8467 0.1360 0.026 Uiso calc R 1 1 . .
    C C13 0.5758(6) 0.6644(3) 0.2580(3) 0.0410(12) Uani d . 1 1 . .
    H H13 0.4916 0.6360 0.2308 0.049 Uiso calc R 1 1 . .
    C C17 0.3268(5) 0.8762(2) 0.4620(3) 0.0358(11) Uani d . 1 1 . .
    H H17 0.3161 0.8477 0.4209 0.043 Uiso calc R 1 1 . .
    C C11 0.7426(5) 0.7202(2) 0.3478(3) 0.0310(10) Uani d . 1 1 . .
    H H11 0.7981 0.7385 0.3953 0.037 Uiso calc R 1 1 . .
    N N6 0.4627(4) 0.8883(2) 0.5180(2) 0.0450(11) Uani d . 1 1 . .
    H H6N 0.5540 0.8715 0.5222 0.054 Uiso calc R 1 1 . .
    C C20 -0.3691(5) 0.8842(2) 0.3536(2) 0.0336(11) Uani d . 1 1 . .
    H H20 -0.3622 0.8547 0.3935 0.040 Uiso calc R 1 1 . .
    C C9 -0.0702(4) 0.6424(2) 0.0330(2) 0.0239(9) Uani d . 1 1 . .
    N N2 0.7785(5) 0.7327(2) 0.2862(2) 0.0396(10) Uani d . 1 1 . .
    H H2N 0.8543 0.7584 0.2834 0.047 Uiso calc R 1 1 . .
    C C14 0.4166(6) 0.6577(3) 0.5468(3) 0.0455(13) Uani d . 1 1 . .
    H H14 0.5065 0.6326 0.5745 0.055 Uiso calc R 1 1 . .
    C C19 0.2747(5) 0.9448(3) 0.5398(3) 0.0404(12) Uani d . 1 1 . .
    H H19 0.2200 0.9727 0.5626 0.048 Uiso calc R 1 1 . .
    C C22 -0.3115(6) 0.9542(3) 0.2796(3) 0.0466(14) Uani d . 1 1 . .
    H H22 -0.2548 0.9828 0.2586 0.056 Uiso calc R 1 1 . .
    C C21 -0.4691(6) 0.9439(3) 0.2511(3) 0.0531(15) Uani d . 1 1 . .
    H H21 -0.5405 0.9635 0.2074 0.064 Uiso calc R 1 1 . .
    C C18 0.4314(6) 0.9319(3) 0.5673(3) 0.0496(14) Uani d . 1 1 . .
    H H18 0.5046 0.9495 0.6116 0.060 Uiso calc R 1 1 . .
    N N4 0.2023(5) 0.7178(3) 0.5191(3) 0.0549(12) Uani d . 1 1 . .
    H H4N 0.1222 0.7405 0.5218 0.066 Uiso calc R 1 1 . .
    C C16 0.2400(5) 0.7077(3) 0.4577(3) 0.0441(12) Uani d . 1 1 . .
    H H16 0.1806 0.7246 0.4101 0.053 Uiso calc R 1 1 . .
    C C15 0.3138(7) 0.6855(4) 0.5755(4) 0.0633(17) Uani d . 1 1 . .
    H H15 0.3192 0.6828 0.6254 0.076 Uiso calc R 1 1 . .
    C C12 0.6730(6) 0.6973(3) 0.2298(3) 0.0525(14) Uani d . 1 1 . .
    H H12 0.6683 0.6960 0.1799 0.063 Uiso calc R 1 1 . .
    O O11 1.2716(4) 0.4804(2) 0.4224(2) 0.0636(12) Uani d . 1 1 . .
    N N9 1.0139(5) 0.5105(2) 0.3827(3) 0.0555(12) Uani d . 1 1 . .
    C C24 0.9597(8) 0.4537(4) 0.4157(4) 0.073(2) Uani d . 1 1 . .
    H H24A 0.9436 0.4139 0.3834 0.110 Uiso calc R 1 1 . .
    H H24B 0.8614 0.4660 0.4217 0.110 Uiso calc R 1 1 . .
    H H24C 1.0376 0.4431 0.4641 0.110 Uiso calc R 1 1 . .
    C C23 1.1617(7) 0.5176(3) 0.3867(3) 0.0634(17) Uani d . 1 1 . .
    H H23 1.1843 0.5542 0.3600 0.076 Uiso calc R 1 1 . .
    C C25 0.8863(10) 0.5547(4) 0.3310(6) 0.132(4) Uani d . 1 1 . .
    H H25A 0.9320 0.5877 0.3066 0.198 Uiso calc R 1 1 . .
    H H25B 0.8327 0.5788 0.3595 0.198 Uiso calc R 1 1 . .
    H H25C 0.8117 0.5261 0.2936 0.198 Uiso calc R 1 1 . .
loop_
    _atom_site_aniso_label
    _atom_site_aniso_U_11
    _atom_site_aniso_U_22
    _atom_site_aniso_U_33
    _atom_site_aniso_U_12
    _atom_site_aniso_U_13
    _atom_site_aniso_U_23
    Cu1 0.0181(3) 0.0249(3) 0.0169(3) -0.00076(19) -0.00107(19) 0.0007(2)
    Cu2 0.0243(3) 0.0221(3) 0.0170(3) 0.00021(19) 0.0045(2) 0.00088(19)
    O3 0.0329(15) 0.0251(17) 0.0207(14) -0.0055(12) 0.0123(12) -0.0071(12)
    O4 0.0410(17) 0.0231(18) 0.0303(16) -0.0099(13) 0.0149(13) -0.0024(13)
    O2 0.0269(15) 0.0292(18) 0.0246(15) -0.0017(13) -0.0034(12) -0.0083(13)
    O1 0.0223(13) 0.0270(18) 0.0223(15) 0.0006(12) -0.0017(11) 0.0024(13)
    O5 0.0264(14) 0.0209(17) 0.0222(15) 0.0019(12) -0.0017(11) 0.0024(12)
    O6 0.0229(14) 0.0276(18) 0.0291(16) -0.0052(12) 0.0003(12) -0.0042(13)
    O8 0.074(2) 0.0191(19) 0.0305(18) -0.0097(16) 0.0105(16) -0.0003(14)
    O7 0.0304(14) 0.0242(17) 0.0184(14) -0.0015(12) 0.0081(11) -0.0029(12)
    O10 0.0335(15) 0.0196(17) 0.0401(17) 0.0000(13) 0.0120(13) -0.0002(13)
    O9 0.0472(19) 0.030(2) 0.053(2) -0.0015(15) 0.0126(16) 0.0056(16)
    N1 0.0276(18) 0.026(2) 0.0263(19) -0.0016(15) 0.0055(14) -0.0036(15)
    N7 0.0266(18) 0.029(2) 0.0240(18) -0.0003(15) 0.0060(14) 0.0036(15)
    N3 0.0258(18) 0.035(2) 0.032(2) -0.0033(15) 0.0071(15) 0.0034(17)
    N5 0.0288(18) 0.023(2) 0.0249(18) 0.0021(15) 0.0064(14) 0.0010(15)
    C7 0.0177(18) 0.029(3) 0.020(2) 0.0013(17) 0.0060(15) -0.0044(18)
    C2 0.0225(18) 0.022(2) 0.0096(17) -0.0001(16) 0.0008(14) 0.0012(15)
    C4 0.0200(18) 0.020(2) 0.022(2) 0.0035(16) 0.0009(15) -0.0021(17)
    C1 0.0188(18) 0.029(3) 0.024(2) 0.0015(17) 0.0045(16) -0.0004(19)
    C10 0.0226(19) 0.019(2) 0.023(2) 0.0034(16) 0.0061(15) -0.0001(17)
    N8 0.0246(19) 0.055(3) 0.046(2) -0.0078(18) 0.0035(17) 0.006(2)
    C3 0.0184(17) 0.019(2) 0.0125(18) -0.0038(15) 0.0034(14) -0.0031(15)
    C6 0.0233(18) 0.020(2) 0.0109(17) -0.0009(16) 0.0029(14) -0.0005(15)
    C8 0.0197(17) 0.021(2) 0.0102(17) -0.0042(16) 0.0028(13) -0.0008(15)
    C5 0.0210(18) 0.021(2) 0.022(2) 0.0009(16) 0.0042(15) 0.0005(17)
    C13 0.041(3) 0.057(4) 0.023(2) -0.012(2) 0.0088(19) -0.012(2)
    C17 0.038(2) 0.036(3) 0.031(2) 0.004(2) 0.0090(19) -0.006(2)
    C11 0.033(2) 0.023(3) 0.039(3) -0.0059(19) 0.0151(19) -0.0070(19)
    N6 0.029(2) 0.054(3) 0.042(2) 0.0132(19) 0.0003(17) -0.006(2)
    C20 0.035(2) 0.035(3) 0.027(2) -0.002(2) 0.0065(18) 0.004(2)
    C9 0.0205(19) 0.024(2) 0.021(2) 0.0015(17) -0.0008(15) 0.0011(17)
    N2 0.046(2) 0.044(3) 0.037(2) -0.0142(19) 0.0242(18) -0.0041(19)
    C14 0.047(3) 0.058(4) 0.033(3) 0.007(2) 0.014(2) 0.014(2)
    C19 0.039(3) 0.041(3) 0.030(3) 0.009(2) -0.0005(19) -0.016(2)
    C22 0.043(3) 0.065(4) 0.026(2) -0.006(3) 0.005(2) 0.023(2)
    C21 0.034(3) 0.081(4) 0.036(3) 0.001(3) 0.002(2) 0.031(3)
    C18 0.036(3) 0.057(4) 0.042(3) 0.005(2) -0.004(2) -0.023(3)
    N4 0.055(3) 0.064(3) 0.058(3) 0.011(2) 0.034(2) -0.005(2)
    C16 0.037(3) 0.051(3) 0.049(3) 0.008(2) 0.022(2) 0.006(3)
    C15 0.064(4) 0.084(5) 0.054(4) 0.000(3) 0.036(3) 0.000(3)
    C12 0.059(3) 0.069(4) 0.036(3) -0.011(3) 0.026(2) -0.008(3)
    O11 0.042(2) 0.055(3) 0.082(3) 0.0004(18) 0.0066(19) 0.027(2)
    N9 0.042(2) 0.043(3) 0.076(3) 0.006(2) 0.014(2) -0.014(2)
    C24 0.083(4) 0.071(5) 0.078(5) -0.021(4) 0.044(4) -0.027(4)
    C23 0.068(4) 0.048(4) 0.062(4) -0.014(3) 0.008(3) -0.002(3)
    C25 0.091(6) 0.083(6) 0.173(10) 0.048(5) -0.014(6) -0.025(6)
_geom_special_details
;
All e.s.d.'s (except the e.s.d. in the dihedral angle between two l.s. planes)
are estimated using the full covariance matrix. The cell e.s.d.'s are taken
into account individually in the estimation of e.s.d.'s in distances, angles
and torsion angles; correlations between e.s.d.'s in cell parameters are only
used when they are defined by crystal symmetry. An approximate (isotropic)
treatment of cell e.s.d.'s is used for estimating e.s.d.'s involving l.s.
planes.
;
loop_
    _geom_bond_atom_site_label_1
    _geom_bond_atom_site_label_2
    _geom_bond_site_symmetry_2
    _geom_bond_distance
    _geom_bond_publ_flag
    Cu1 N1 . 2.003(4) yes
    Cu1 N3 . 2.025(4) yes
    Cu1 O1 . 1.984(3) yes
    Cu1 O5 4_676 1.985(3) yes
    Cu1 O9 . 2.344(3) yes
    Cu2 N5 . 1.985(3) yes
    Cu2 N7 . 1.980(3) yes
    Cu2 O3 . 2.243(3) yes
    Cu2 O7 4_576 2.003(3) yes
    Cu2 O10 . 2.043(3) yes
    O3 C4 . 1.257(5) ?
    O4 C4 . 1.245(5) ?
    O2 C1 . 1.240(5) ?
    O1 C1 . 1.282(5) ?
    O5 C7 . 1.256(5) ?
    O5 Cu1 4_475 1.985(3) ?
    O6 C7 . 1.247(5) ?
    O8 C9 . 1.228(5) ?
    O7 C9 . 1.273(5) ?
    O7 Cu2 4_575 2.003(3) ?
    O10 H10A . 0.8500 ?
    O10 H10B . 0.8500 ?
    O9 H9B . 0.8499 ?
    O9 H9C . 0.8500 ?
    N1 C11 . 1.312(5) ?
    N1 C13 . 1.367(6) ?
    N7 C20 . 1.323(6) ?
    N7 C22 . 1.380(5) ?
    N3 C16 . 1.327(6) ?
    N3 C14 . 1.348(6) ?
    N5 C17 . 1.325(6) ?
    N5 C19 . 1.376(5) ?
    C7 C6 . 1.512(5) ?
    C2 C10 . 1.378(5) ?
    C2 C3 . 1.406(5) ?
    C2 C1 . 1.503(5) ?
    C4 C3 . 1.514(5) ?
    C10 C8 . 1.393(5) ?
    C10 H10 . 0.9300 ?
    N8 C20 . 1.327(6) ?
    N8 C21 . 1.342(6) ?
    N8 H8N . 0.8600 ?
    C3 C5 . 1.389(5) ?
    C6 C5 . 1.393(5) ?
    C6 C8 . 1.398(5) ?
    C8 C9 . 1.506(5) ?
    C5 H5 . 0.9300 ?
    C13 C12 . 1.335(7) ?
    C13 H13 . 0.9300 ?
    C17 N6 . 1.327(6) ?
    C17 H17 . 0.9300 ?
    C11 N2 . 1.337(6) ?
    C11 H11 . 0.9300 ?
    N6 C18 . 1.358(6) ?
    N6 H6N . 0.8600 ?
    C20 H20 . 0.9300 ?
    N2 C12 . 1.340(6) ?
    N2 H2N . 0.8600 ?
    C14 C15 . 1.339(8) ?
    C14 H14 . 0.9300 ?
    C19 C18 . 1.344(6) ?
    C19 H19 . 0.9300 ?
    C22 C21 . 1.344(7) ?
    C22 H22 . 0.9300 ?
    C21 H21 . 0.9300 ?
    C18 H18 . 0.9300 ?
    N4 C16 . 1.335(7) ?
    N4 C15 . 1.335(7) ?
    N4 H4N . 0.8600 ?
    C16 H16 . 0.9300 ?
    C15 H15 . 0.9300 ?
    C12 H12 . 0.9300 ?
    O11 C23 . 1.217(7) ?
    N9 C23 . 1.313(8) ?
    N9 C24 . 1.429(8) ?
    N9 C25 . 1.487(8) ?
    C24 H24A . 0.9600 ?
    C24 H24B . 0.9600 ?
    C24 H24C . 0.9600 ?
    C23 H23 . 0.9300 ?
    C25 H25A . 0.9600 ?
    C25 H25B . 0.9600 ?
    C25 H25C . 0.9600 ?
loop_
    _geom_angle_atom_site_label_1
    _geom_angle_atom_site_label_2
    _geom_angle_atom_site_label_3
    _geom_angle_site_symmetry_1
    _geom_angle_site_symmetry_3
    _geom_angle
    _geom_angle_publ_flag
    O1 Cu1 O5 . 4_676 176.77(12) ?
    O1 Cu1 N1 . . 88.65(13) ?
    O5 Cu1 N1 4_676 . 89.92(13) ?
    O1 Cu1 N3 . . 90.46(13) ?
    O5 Cu1 N3 4_676 . 90.31(13) ?
    N1 Cu1 N3 . . 167.36(15) ?
    O1 Cu1 O9 . . 98.32(12) ?
    O5 Cu1 O9 4_676 . 84.71(12) ?
    N1 Cu1 O9 . . 96.07(13) ?
    N3 Cu1 O9 . . 96.53(14) ?
    N7 Cu2 N5 . . 172.01(15) ?
    N7 Cu2 O7 . 4_576 94.38(13) ?
    N5 Cu2 O7 . 4_576 88.09(13) ?
    N7 Cu2 O10 . . 87.98(13) ?
    N5 Cu2 O10 . . 88.73(13) ?
    O7 Cu2 O10 4_576 . 173.16(12) ?
    N7 Cu2 O3 . . 91.92(13) ?
    N5 Cu2 O3 . . 95.39(13) ?
    O7 Cu2 O3 4_576 . 95.99(11) ?
    O10 Cu2 O3 . . 90.34(12) ?
    C4 O3 Cu2 . . 125.3(3) ?
    C1 O1 Cu1 . . 106.6(2) ?
    C7 O5 Cu1 . 4_475 113.6(2) ?
    C9 O7 Cu2 . 4_575 114.2(3) ?
    Cu2 O10 H10A . . 109.2 ?
    Cu2 O10 H10B . . 109.3 ?
    H10A O10 H10B . . 109.5 ?
    Cu1 O9 H9B . . 109.2 ?
    Cu1 O9 H9C . . 109.3 ?
    H9B O9 H9C . . 109.5 ?
    C11 N1 C13 . . 104.8(4) ?
    C11 N1 Cu1 . . 124.3(3) ?
    C13 N1 Cu1 . . 129.3(3) ?
    C20 N7 C22 . . 104.5(4) ?
    C20 N7 Cu2 . . 128.8(3) ?
    C22 N7 Cu2 . . 126.5(3) ?
    C16 N3 C14 . . 103.6(4) ?
    C16 N3 Cu1 . . 124.9(3) ?
    C14 N3 Cu1 . . 129.4(3) ?
    C17 N5 C19 . . 105.7(4) ?
    C17 N5 Cu2 . . 126.0(3) ?
    C19 N5 Cu2 . . 128.3(3) ?
    O6 C7 O5 . . 125.6(3) ?
    O6 C7 C6 . . 117.8(4) ?
    O5 C7 C6 . . 116.7(3) ?
    C10 C2 C3 . . 119.5(3) ?
    C10 C2 C1 . . 121.4(4) ?
    C3 C2 C1 . . 119.0(3) ?
    O4 C4 O3 . . 127.1(4) ?
    O4 C4 C3 . . 119.1(4) ?
    O3 C4 C3 . . 113.6(3) ?
    O2 C1 O1 . . 124.0(3) ?
    O2 C1 C2 . . 119.0(4) ?
    O1 C1 C2 . . 116.9(3) ?
    C2 C10 C8 . . 121.6(4) ?
    C2 C10 H10 . . 119.2 ?
    C8 C10 H10 . . 119.2 ?
    C20 N8 C21 . . 108.2(4) ?
    C20 N8 H8N . . 125.9 ?
    C21 N8 H8N . . 125.9 ?
    C5 C3 C2 . . 119.3(3) ?
    C5 C3 C4 . . 118.6(3) ?
    C2 C3 C4 . . 121.9(3) ?
    C5 C6 C8 . . 119.9(3) ?
    C5 C6 C7 . . 119.6(3) ?
    C8 C6 C7 . . 120.4(3) ?
    C10 C8 C6 . . 118.8(3) ?
    C10 C8 C9 . . 119.3(3) ?
    C6 C8 C9 . . 121.7(3) ?
    C3 C5 C6 . . 120.8(4) ?
    C3 C5 H5 . . 119.6 ?
    C6 C5 H5 . . 119.6 ?
    C12 C13 N1 . . 109.2(4) ?
    C12 C13 H13 . . 125.4 ?
    N1 C13 H13 . . 125.4 ?
    N5 C17 N6 . . 111.0(4) ?
    N5 C17 H17 . . 124.5 ?
    N6 C17 H17 . . 124.5 ?
    N1 C11 N2 . . 111.8(4) ?
    N1 C11 H11 . . 124.1 ?
    N2 C11 H11 . . 124.1 ?
    C17 N6 C18 . . 107.6(4) ?
    C17 N6 H6N . . 126.2 ?
    C18 N6 H6N . . 126.2 ?
    N7 C20 N8 . . 111.2(4) ?
    N7 C20 H20 . . 124.4 ?
    N8 C20 H20 . . 124.4 ?
    O8 C9 O7 . . 124.6(4) ?
    O8 C9 C8 . . 120.6(4) ?
    O7 C9 C8 . . 114.6(4) ?
    C11 N2 C12 . . 106.3(4) ?
    C11 N2 H2N . . 126.8 ?
    C12 N2 H2N . . 126.8 ?
    C15 C14 N3 . . 110.8(5) ?
    C15 C14 H14 . . 124.6 ?
    N3 C14 H14 . . 124.6 ?
    C18 C19 N5 . . 108.8(4) ?
    C18 C19 H19 . . 125.6 ?
    N5 C19 H19 . . 125.6 ?
    C21 C22 N7 . . 109.6(4) ?
    C21 C22 H22 . . 125.2 ?
    N7 C22 H22 . . 125.2 ?
    N8 C21 C22 . . 106.4(4) ?
    N8 C21 H21 . . 126.8 ?
    C22 C21 H21 . . 126.8 ?
    C19 C18 N6 . . 107.0(4) ?
    C19 C18 H18 . . 126.5 ?
    N6 C18 H18 . . 126.5 ?
    C16 N4 C15 . . 106.2(5) ?
    C16 N4 H4N . . 126.9 ?
    C15 N4 H4N . . 126.9 ?
    N3 C16 N4 . . 112.3(5) ?
    N3 C16 H16 . . 123.9 ?
    N4 C16 H16 . . 123.9 ?
    N4 C15 C14 . . 107.1(5) ?
    N4 C15 H15 . . 126.4 ?
    C14 C15 H15 . . 126.4 ?
    C13 C12 N2 . . 107.8(5) ?
    C13 C12 H12 . . 126.1 ?
    N2 C12 H12 . . 126.1 ?
    C23 N9 C24 . . 123.4(5) ?
    C23 N9 C25 . . 120.7(7) ?
    C24 N9 C25 . . 115.0(6) ?
    N9 C24 H24A . . 109.5 ?
    N9 C24 H24B . . 109.5 ?
    H24A C24 H24B . . 109.5 ?
    N9 C24 H24C . . 109.5 ?
    H24A C24 H24C . . 109.5 ?
    H24B C24 H24C . . 109.5 ?
    O11 C23 N9 . . 125.4(6) ?
    O11 C23 H23 . . 117.3 ?
    N9 C23 H23 . . 117.3 ?
    N9 C25 H25A . . 109.5 ?
    N9 C25 H25B . . 109.5 ?
    H25A C25 H25B . . 109.5 ?
    N9 C25 H25C . . 109.5 ?
    H25A C25 H25C . . 109.5 ?
    H25B C25 H25C . . 109.5 ?
loop_
    _geom_torsion_atom_site_label_1
    _geom_torsion_atom_site_label_2
    _geom_torsion_atom_site_label_3
    _geom_torsion_atom_site_label_4
    _geom_torsion_site_symmetry_1
    _geom_torsion_site_symmetry_2
    _geom_torsion_site_symmetry_3
    _geom_torsion_site_symmetry_4
    _geom_torsion
    _geom_torsion_publ_flag
    N7 Cu2 O3 C4 . . . . 98.4(3) ?
    N5 Cu2 O3 C4 . . . . -78.3(3) ?
    O7 Cu2 O3 C4 4_576 . . . -167.0(3) ?
    O10 Cu2 O3 C4 . . . . 10.4(3) ?
    O5 Cu1 O1 C1 4_676 . . . -13(2) ?
    N1 Cu1 O1 C1 . . . . -76.3(3) ?
    N3 Cu1 O1 C1 . . . . 91.1(3) ?
    O9 Cu1 O1 C1 . . . . -172.2(3) ?
    O1 Cu1 N1 C11 . . . . 142.5(4) ?
    O5 Cu1 N1 C11 4_676 . . . -34.6(3) ?
    N3 Cu1 N1 C11 . . . . 56.4(7) ?
    O9 Cu1 N1 C11 . . . . -119.3(3) ?
    O1 Cu1 N1 C13 . . . . -20.6(4) ?
    O5 Cu1 N1 C13 4_676 . . . 162.3(4) ?
    N3 Cu1 N1 C13 . . . . -106.6(7) ?
    O9 Cu1 N1 C13 . . . . 77.7(4) ?
    N5 Cu2 N7 C20 . . . . -105.7(10) ?
    O7 Cu2 N7 C20 4_576 . . . 2.1(4) ?
    O10 Cu2 N7 C20 . . . . -171.5(4) ?
    O3 Cu2 N7 C20 . . . . 98.3(4) ?
    N5 Cu2 N7 C22 . . . . 79.8(11) ?
    O7 Cu2 N7 C22 4_576 . . . -172.4(4) ?
    O10 Cu2 N7 C22 . . . . 14.0(4) ?
    O3 Cu2 N7 C22 . . . . -76.2(4) ?
    O1 Cu1 N3 C16 . . . . -39.4(4) ?
    O5 Cu1 N3 C16 4_676 . . . 137.5(4) ?
    N1 Cu1 N3 C16 . . . . 46.5(8) ?
    O9 Cu1 N3 C16 . . . . -137.8(4) ?
    O1 Cu1 N3 C14 . . . . 160.2(4) ?
    O5 Cu1 N3 C14 4_676 . . . -23.0(4) ?
    N1 Cu1 N3 C14 . . . . -114.0(6) ?
    O9 Cu1 N3 C14 . . . . 61.7(4) ?
    N7 Cu2 N5 C17 . . . . -156.0(9) ?
    O7 Cu2 N5 C17 4_576 . . . 95.8(4) ?
    O10 Cu2 N5 C17 . . . . -90.3(4) ?
    O3 Cu2 N5 C17 . . . . -0.1(4) ?
    N7 Cu2 N5 C19 . . . . 27.0(12) ?
    O7 Cu2 N5 C19 4_576 . . . -81.2(4) ?
    O10 Cu2 N5 C19 . . . . 92.8(4) ?
    O3 Cu2 N5 C19 . . . . -177.0(4) ?
    Cu1 O5 C7 O6 4_475 . . . 3.3(5) ?
    Cu1 O5 C7 C6 4_475 . . . -177.1(2) ?
    Cu2 O3 C4 O4 . . . . 13.8(5) ?
    Cu2 O3 C4 C3 . . . . -162.4(2) ?
    Cu1 O1 C1 O2 . . . . -6.3(5) ?
    Cu1 O1 C1 C2 . . . . 175.1(3) ?
    C10 C2 C1 O2 . . . . 152.4(4) ?
    C3 C2 C1 O2 . . . . -26.0(6) ?
    C10 C2 C1 O1 . . . . -28.9(6) ?
    C3 C2 C1 O1 . . . . 152.7(4) ?
    C3 C2 C10 C8 . . . . 1.8(6) ?
    C1 C2 C10 C8 . . . . -176.7(4) ?
    C10 C2 C3 C5 . . . . 0.3(6) ?
    C1 C2 C3 C5 . . . . 178.8(3) ?
    C10 C2 C3 C4 . . . . 174.4(4) ?
    C1 C2 C3 C4 . . . . -7.1(5) ?
    O4 C4 C3 C5 . . . . -78.2(5) ?
    O3 C4 C3 C5 . . . . 98.4(4) ?
    O4 C4 C3 C2 . . . . 107.7(4) ?
    O3 C4 C3 C2 . . . . -75.7(5) ?
    O6 C7 C6 C5 . . . . -141.6(4) ?
    O5 C7 C6 C5 . . . . 38.7(5) ?
    O6 C7 C6 C8 . . . . 33.9(5) ?
    O5 C7 C6 C8 . . . . -145.8(4) ?
    C2 C10 C8 C6 . . . . -3.0(6) ?
    C2 C10 C8 C9 . . . . 172.2(4) ?
    C5 C6 C8 C10 . . . . 2.0(6) ?
    C7 C6 C8 C10 . . . . -173.5(3) ?
    C5 C6 C8 C9 . . . . -173.0(4) ?
    C7 C6 C8 C9 . . . . 11.5(6) ?
    C2 C3 C5 C6 . . . . -1.3(6) ?
    C4 C3 C5 C6 . . . . -175.5(4) ?
    C8 C6 C5 C3 . . . . 0.1(6) ?
    C7 C6 C5 C3 . . . . 175.6(3) ?
    C11 N1 C13 C12 . . . . -0.1(6) ?
    Cu1 N1 C13 C12 . . . . 165.4(4) ?
    C19 N5 C17 N6 . . . . -0.8(5) ?
    Cu2 N5 C17 N6 . . . . -178.3(3) ?
    C13 N1 C11 N2 . . . . 0.2(5) ?
    Cu1 N1 C11 N2 . . . . -166.3(3) ?
    N5 C17 N6 C18 . . . . 0.2(6) ?
    C22 N7 C20 N8 . . . . 0.7(5) ?
    Cu2 N7 C20 N8 . . . . -174.8(3) ?
    C21 N8 C20 N7 . . . . -0.7(6) ?
    Cu2 O7 C9 O8 4_575 . . . -14.0(5) ?
    Cu2 O7 C9 C8 4_575 . . . 160.5(2) ?
    C10 C8 C9 O8 . . . . 58.3(5) ?
    C6 C8 C9 O8 . . . . -126.6(4) ?
    C10 C8 C9 O7 . . . . -116.4(4) ?
    C6 C8 C9 O7 . . . . 58.6(5) ?
    N1 C11 N2 C12 . . . . -0.2(6) ?
    C16 N3 C14 C15 . . . . 0.3(6) ?
    Cu1 N3 C14 C15 . . . . 163.9(4) ?
    C17 N5 C19 C18 . . . . 1.1(6) ?
    Cu2 N5 C19 C18 . . . . 178.6(4) ?
    C20 N7 C22 C21 . . . . -0.4(6) ?
    Cu2 N7 C22 C21 . . . . 175.2(4) ?
    C20 N8 C21 C22 . . . . 0.4(7) ?
    N7 C22 C21 N8 . . . . 0.0(7) ?
    N5 C19 C18 N6 . . . . -1.1(7) ?
    C17 N6 C18 C19 . . . . 0.5(6) ?
    C14 N3 C16 N4 . . . . 0.2(6) ?
    Cu1 N3 C16 N4 . . . . -164.4(3) ?
    C15 N4 C16 N3 . . . . -0.6(7) ?
    C16 N4 C15 C14 . . . . 0.8(7) ?
    N3 C14 C15 N4 . . . . -0.7(7) ?
    N1 C13 C12 N2 . . . . 0.0(7) ?
    C11 N2 C12 C13 . . . . 0.1(6) ?
    C24 N9 C23 O11 . . . . -5.1(10) ?
    C25 N9 C23 O11 . . . . -173.7(6) ?
loop_
    _geom_hbond_atom_site_label_D
    _geom_hbond_atom_site_label_H
    _geom_hbond_atom_site_label_A
    _geom_hbond_site_symmetry_A
    _geom_hbond_distance_DH
    _geom_hbond_distance_HA
    _geom_hbond_distance_DA
    _geom_hbond_angle_DHA
    N2 H2N O3 1_655 0.86 2.01 2.807(5) 153
    N4 H4N O7 4_576 0.86 2.35 3.099(5) 146
    N6 H6N O6 4_676 0.86 2.03 2.733(5) 138
    N8 H8N O2 1_455 0.86 2.35 2.952(5) 127
    N8 H8N O4 1_455 0.86 2.26 3.033(6) 149
    O9 H9B O11 3_766 0.85 2.06 2.909(5) 177
    O9 H9C O11 1_455 0.85 2.02 2.805(6) 153
    O10 H10A O8 2_555 0.85 1.90 2.655(4) 147
    O10 H10B O4 . 0.85 2.24 2.703(5) 114
data_global
_journal_date_recd_electronic     2013-03-18
_journal_date_accepted     2013-04-14
_journal_name_full     'Acta Crystallographica, Section E'
_journal_year     2013
_journal_volume     69
_journal_issue      5
_journal_page_first     m273
_journal_page_last     m274
_journal_paper_category     QM
_journal_paper_doi     10.1107/S1600536813010246
_journal_coeditor_code     XU5689
_publ_contact_author_name     'Xin-Hua Li'
_publ_contact_author_address
;
 College of Chemistry and Materials Engineering,
 Wenzhou University,
 Wenzhou, Zhejiang 325035,
 People's Republic of China
;
_publ_contact_author_email     'lixinhua01@126.com'
_publ_contact_author_fax     '86-577-88339081'
_publ_contact_author_phone     '86-577-88339081'
_publ_section_title
;\
Poly[[diaqua(\m~4~-benzene-1,2,4,5-tetracarboxylato)tetrakis(1<i>H</i>-\
imidazole-\k<i>N</i>^3^)dicopper(II)] <i>N</i>,<i>N</i>-dimethylformamide
monosolvate]
;
loop_
    _publ_author_name
    _publ_author_address
    'Xiao-Fei Zhou'
;
    College of Chemistry and Materials Engineering,
    Wenzhou University,
    Wenzhou, Zhejiang 325035,
    People's Republic of China
;
    'Hong-Ping Xiao'
;
    College of Chemistry and Materials Engineering,
    Wenzhou University,
    Wenzhou, Zhejiang 325035,
    People's Republic of China
;
    'Ya-Juan Zhao'
;
    College of Chemistry and Materials Engineering,
    Wenzhou University,
    Wenzhou, Zhejiang 325035,
    People's Republic of China
;
    'Xin-Hua Li'
;
    College of Chemistry and Materials Engineering,
    Wenzhou University,
    Wenzhou, Zhejiang 325035,
    People's Republic of China
;
