# Supplementary material for: Poly[[di­aqua­(μ4-benzene-1,2,4,5-tetra­carboxyl­ato)tetrakis­(1H-imidazole-κN 3)dicopper(II)] N,N-di­methyl­formamide monosolvate]
Source: Acta Crystallogr Sect E Struct Rep Online. 2013 Apr 20;69(Pt 5):m273–4. doi: 10.1107/S1600536813010246 (PMC3647812; doi:10.1107/S1600536813010246)
Supplement: Supplementary file 2 [file e-69-0m273-Isup2.hkl]

# 
# h,k,l, Fc-squared, Fo-squared, sigma(Fo-squared) and status flag 
# 
data_I
_shelx_title ' mo_20110914E_0m in P21/c' 
_shelx_refln_list_code          4 
_shelx_F_calc_maximum      328.15 
_exptl_crystal_F_000      1552.00 
_reflns_d_resolution_high  0.8377 
 
loop_ 
 _symmetry_equiv_pos_as_xyz 
 'x, y, z' 
 '-x, y+1/2, -z+1/2' 
 '-x, -y, -z' 
 'x, -y-1/2, z-1/2' 
 
_cell_length_a     8.9990 
_cell_length_b    19.2960 
_cell_length_c    18.9260 
_cell_angle_alpha  90.000 
_cell_angle_beta  110.590 
_cell_angle_gamma  90.000 
 
_shelx_F_squared_multiplier     1.000 
 
loop_ 
 _refln_index_h 
 _refln_index_k 
 _refln_index_l 
 _refln_F_squared_calc 
 _refln_F_squared_meas 
 _refln_F_squared_sigma 
 _refln_observed_status 
   4   0   0    39363.15    36816.49    693.00 o 
   5   0   0     4050.38     4264.44    356.64 o 
   6   0   0     9597.86     9671.00    312.59 o 
   7   0   0      388.78      357.32     43.07 o 
   8   0   0     4839.20     4695.27    205.54 o 
   9   0   0      641.70      731.16     99.56 o 
  10   0   0      775.22      523.48     97.42 o 
   1   1   0        2.41       -4.68      4.56 o 
   2   1   0        0.52       12.51      9.30 o 
   3   1   0     1203.58     1227.88     51.92 o 
   4   1   0     1569.03     1423.13    131.11 o 
   5   1   0     1014.27      968.58     35.95 o 
   6   1   0      799.96      794.01     43.23 o 
   7   1   0       20.41       11.62     17.65 o 
   8   1   0      327.95      302.25     37.58 o 
   9   1   0      286.67      229.72     48.06 o 
  10   1   0        5.99      -49.57     34.72 o 
   0   2   0    21305.68    21297.84    562.02 o 
   1   2   0     8117.63     8669.26    171.82 o 
   2   2   0    13931.66    13954.27    168.71 o 
   3   2   0      140.34      287.07     26.84 o 
   4   2   0     2668.63     3015.43     54.34 o 
   5   2   0     4933.76     4452.48    129.57 o 
   6   2   0       16.52       13.19     14.38 o 
   7   2   0     4564.98     4275.77    294.42 o 
   8   2   0      140.12      103.26     29.84 o 
   9   2   0      802.33      742.52     70.20 o 
  10   2   0        1.96       -9.17     37.46 o 
   1   3   0      107.99      161.75     11.46 o 
   2   3   0      575.45      566.00     18.58 o 
   3   3   0     1519.02     1518.19     43.01 o 
   4   3   0     3434.59     3641.34     67.86 o 
   5   3   0     1828.85     1750.56     51.11 o 
   6   3   0      969.81      966.85     38.25 o 
   7   3   0      557.43      553.32     44.01 o 
   8   3   0      318.73      246.29     37.29 o 
   9   3   0      703.09      659.78     54.78 o 
   0   4   0     6519.98     7309.46    209.82 o 
   1   4   0     6019.58     6214.70     89.97 o 
   2   4   0    46557.15    46482.23    682.23 o 
   3   4   0      106.70      103.71     11.93 o 
   4   4   0     2730.23     2630.70     60.01 o 
   5   4   0      340.64      333.37     22.32 o 
   6   4   0     3199.29     3229.29    111.25 o 
   7   4   0      896.61      873.92     53.32 o 
   8   4   0      218.05      240.13     37.16 o 
   9   4   0      317.06      302.88     42.80 o 
   1   5   0     3143.84     3593.94     55.63 o 
   2   5   0      848.87      874.55     32.77 o 
   3   5   0       48.21       56.21     10.20 o 
   4   5   0       37.04       35.83     12.29 o 
   5   5   0      245.59      211.11     19.44 o 
   6   5   0      777.10      773.85     53.62 o 
   7   5   0        1.49       15.52     30.75 o 
   8   5   0       69.74       68.64     31.07 o 
   9   5   0       56.46       67.79     32.89 o 
   0   6   0     3433.85     3432.06     91.45 o 
   1   6   0    17860.78    17823.26    196.02 o 
   2   6   0    10444.33    11338.98    177.81 o 
   3   6   0      198.60      388.93     30.61 o 
   4   6   0      450.39      444.07     22.67 o 
   5   6   0     8424.81     7983.58    134.17 o 
   6   6   0      512.96      479.84     35.43 o 
   7   6   0     4367.31     4315.46     96.93 o 
   8   6   0      224.38      259.08     38.68 o 
   9   6   0     4135.24     4118.64    118.81 o 
   1   7   0      117.79      189.93     13.41 o 
   2   7   0     2513.98     2611.11     48.98 o 
   3   7   0        3.23        3.45     17.15 o 
   4   7   0     1862.02     1983.66     52.51 o 
   5   7   0     1007.61     1086.57     45.04 o 
   6   7   0     2807.85     3035.65     76.37 o 
   7   7   0        8.82       11.01     23.29 o 
   8   7   0     1042.82     1289.85     69.91 o 
   9   7   0      609.47      654.40     56.58 o 
   0   8   0    12046.42    13469.04    283.42 o 
   1   8   0     1522.07     1456.29     33.29 o 
   2   8   0     2585.71     3005.77     54.30 o 
   3   8   0      202.71      227.60     24.60 o 
   4   8   0      413.49      454.06     32.98 o 
   5   8   0     1038.54     1095.19     56.03 o 
   6   8   0       41.09       21.61     26.36 o 
   7   8   0      674.57      756.83     78.33 o 
   8   8   0       59.37      151.34     34.34 o 
   9   8   0      229.72      191.31     40.58 o 
   1   9   0        8.04       25.97     11.16 o 
   2   9   0       64.08       69.44     14.01 o 
   3   9   0     2404.59     2442.19     48.52 o 
   4   9   0     4253.97     4406.77     85.91 o 
   5   9   0      169.86      184.82     31.08 o 
   6   9   0     1123.62     1269.34     52.63 o 
   7   9   0      688.81      786.49     47.97 o 
   8   9   0      419.67      525.24     44.31 o 
   9   9   0      306.26      261.05     44.60 o 
   0  10   0     1033.43     1121.14     61.87 o 
   1  10   0    21755.48    22709.22    282.26 o 
   2  10   0       58.72      116.14     12.05 o 
   3  10   0     9908.38    10001.71    124.91 o 
   4  10   0      477.34      469.94     30.39 o 
   5  10   0     9394.45     9557.86    204.28 o 
   6  10   0      489.12      416.85     35.38 o 
   7  10   0      582.74      580.22     48.52 o 
   8  10   0      131.15      114.81     40.18 o 
   9  10   0      933.39      974.87     86.55 o 
   1  11   0       34.81       25.99     21.48 o 
   2  11   0     3301.08     3204.34     58.05 o 
   3  11   0        6.22      -21.60     16.06 o 
   4  11   0      293.95      312.38     35.63 o 
   5  11   0      138.00      123.01     62.85 o 
   6  11   0       68.08       75.58     32.63 o 
   7  11   0       54.28       23.52     34.50 o 
   8  11   0        2.38      -27.95     35.10 o 
   0  12   0    26416.80    28018.65    571.16 o 
   1  12   0     1674.80     1730.26     54.72 o 
   2  12   0    13234.42    13017.29    243.89 o 
   3  12   0       73.57       56.02     29.19 o 
   4  12   0     7256.88     7332.71    152.99 o 
   5  12   0      100.58       69.77     30.83 o 
   6  12   0     3073.44     3003.04    132.28 o 
   7  12   0        3.51       -4.17     32.42 o 
   8  12   0     2440.49     2220.21    162.00 o 
   1  13   0      239.33      241.16     30.21 o 
   2  13   0        0.89        1.05     31.87 o 
   3  13   0      313.89      359.69     69.58 o 
   4  13   0     1011.93     1074.44     82.43 o 
   5  13   0     1537.45     1528.10     69.89 o 
   6  13   0      170.88      172.72     38.15 o 
   7  13   0       56.38       18.29     34.28 o 
   8  13   0     1121.98     1218.48    116.77 o 
   0  14   0     1821.34     1777.17     86.80 o 
   1  14   0      397.63      448.53     44.50 o 
   2  14   0     2137.72     2085.78     81.50 o 
   3  14   0       42.51       67.39     39.61 o 
   4  14   0       72.58       91.20     55.67 o 
   5  14   0       85.60      136.76     70.12 o 
   6  14   0     1165.84     1187.81     99.06 o 
   7  14   0       80.37       89.26     58.65 o 
   1  15   0      212.06      219.82     39.61 o 
   2  15   0        9.64       35.74     36.27 o 
   3  15   0       18.30       -4.74     43.68 o 
   4  15   0      391.28      407.17     71.72 o 
   5  15   0      267.45      238.15     88.32 o 
   6  15   0      108.21      235.52     63.86 o 
   7  15   0        4.00      -18.15     76.01 o 
   0  16   0    14726.54    14801.97    503.14 o 
   1  16   0       86.38      165.58     68.21 o 
   2  16   0     2472.81     2693.73     95.37 o 
   3  16   0        0.75       49.79     47.17 o 
   4  16   0     5607.39     5457.18    182.83 o 
   5  16   0       44.28       11.46     53.50 o 
   6  16   0     2009.08     2102.71    128.49 o 
   7  16   0       18.74       27.58     57.69 o 
   1  17   0      267.80      310.95     49.29 o 
   2  17   0      118.09      106.39     86.71 o 
   3  17   0       72.22       42.15     47.14 o 
   4  17   0       24.02       38.23     49.27 o 
   5  17   0      119.60      133.31     57.76 o 
   6  17   0      215.80      164.48     66.53 o 
   0  18   0     2635.73     2710.54    181.99 o 
   1  18   0     7416.26     7412.75    221.33 o 
   2  18   0      191.72      223.25     54.26 o 
   3  18   0      428.75      538.85     73.17 o 
   4  18   0      973.41      930.67    110.80 o 
   5  18   0      932.53      908.67    230.70 o 
   6  18   0      963.13      716.50    120.43 o 
   1  19   0       63.21       85.95     66.91 o 
   2  19   0       91.90       77.46     51.47 o 
   3  19   0      758.50      680.35     87.78 o 
   4  19   0      382.35      328.25     69.29 o 
   5  19   0      323.00      234.27     69.29 o 
   0  20   0       81.91     -134.88     98.49 o 
   1  20   0     1789.31     1671.36    149.34 o 
   2  20   0     1823.83     1936.56    184.13 o 
   3  20   0       19.01       29.62     53.62 o 
   4  20   0      272.28      220.86    205.54 o 
   1  21   0      108.36      -20.34    110.26 o 
   2  21   0        0.46     -102.77    107.05 o 
   3  21   0        2.47      -68.88     45.92 o 
   4  21   0       14.57       11.76     59.22 o 
   0  22   0      313.34      200.19    120.97 o 
   2  22   0      100.78       55.67    118.83 o 
 -10   1   1       80.72       25.16     40.12 o 
  -9   1   1     1688.85     1578.84     88.16 o 
  -8   1   1        4.12       23.71     25.00 o 
  -7   1   1      811.42      729.93     68.34 o 
  -6   1   1        3.90       -0.35     11.87 o 
  -5   1   1     7823.60     7120.78    209.58 o 
  -4   1   1     1197.60     1075.06    117.28 o 
  -3   1   1     1044.88      824.17     31.02 o 
  -2   1   1       72.80       93.72     13.29 o 
  -1   1   1    27953.60    28131.86    548.22 o 
   0   1   1     3224.80     3305.45     50.32 o 
   1   1   1    14464.98    15416.66    198.24 o 
   2   1   1     9273.98     9550.28    131.74 o 
   3   1   1    24614.08    24820.54    803.31 o 
   4   1   1        1.30        2.43      9.08 o 
   6   1   1        9.73        8.33     12.11 o 
   7   1   1      167.14      166.29     26.06 o 
   8   1   1      221.62      283.32     37.74 o 
   9   1   1      437.08      328.64     87.25 o 
 -10   2   1      778.98      676.10     76.54 o 
  -9   2   1       23.31       12.30     34.04 o 
  -8   2   1      756.63      850.99     63.35 o 
  -7   2   1      164.39      205.84     38.58 o 
  -6   2   1     3062.43     3125.42    103.22 o 
  -5   2   1     1738.28     1720.23     56.51 o 
  -4   2   1     2307.10     2333.54     46.81 o 
  -3   2   1      365.17      276.45     22.99 o 
  -2   2   1        1.81       -2.37     10.68 o 
  -1   2   1    19330.15    19498.96    336.47 o 
   0   2   1     2715.40     2951.66     57.92 o 
   1   2   1    26333.75    27176.50    390.86 o 
   2   2   1     7032.76     7030.76     92.06 o 
   3   2   1    22822.71    12562.46    382.17 o 
   4   2   1     6080.87     6002.59    231.55 o 
   5   2   1     7208.17     6770.71    102.65 o 
   6   2   1     6796.25     7107.56    130.72 o 
   7   2   1     1734.26     1762.28     67.91 o 
   8   2   1      829.15      813.16     70.75 o 
   9   2   1     2532.42     2522.64    111.65 o 
 -10   3   1     1888.48     1720.44     98.02 o 
  -9   3   1      945.93      935.04     61.96 o 
  -8   3   1     1982.73     1749.89     81.34 o 
  -7   3   1      336.14      350.04     48.19 o 
  -6   3   1     2481.59     2283.01     53.94 o 
  -5   3   1     4049.91     3516.95    152.45 o 
  -4   3   1     2101.49     1934.99     45.93 o 
  -3   3   1     7328.35     7382.37    109.91 o 
  -2   3   1    10325.55    10795.31    132.68 o 
  -1   3   1    17993.90    19681.51    286.69 o 
   0   3   1     1284.89     1307.14     26.78 o 
   1   3   1    59555.30    62617.77    794.54 o 
   2   3   1      134.53      129.24     12.07 o 
   3   3   1     7668.11     7758.86    148.64 o 
   4   3   1     2816.34     2656.66     51.62 o 
   5   3   1     4406.18     4157.64     72.79 o 
   6   3   1      254.01      239.09     25.01 o 
   7   3   1     1485.35     1532.80     64.38 o 
   8   3   1     1021.51      838.22     56.22 o 
   9   3   1     1103.55     1037.85     66.09 o 
 -10   4   1       58.50       48.44     42.72 o 
  -9   4   1      539.91      493.08     68.53 o 
  -8   4   1      547.62      490.33     45.24 o 
  -7   4   1       72.30       45.54     24.26 o 
  -6   4   1     1736.27     1741.94     56.51 o 
  -5   4   1      477.99      498.74     25.04 o 
  -4   4   1      831.27      888.52     30.20 o 
  -3   4   1      294.47      318.49     16.15 o 
  -2   4   1     4595.83     5773.41    100.23 o 
  -1   4   1      477.42      519.64     20.71 o 
   0   4   1    37083.66    37113.94    486.35 o 
   1   4   1    23091.31    24948.09    362.87 o 
   2   4   1     6617.36     6388.78    104.23 o 
   3   4   1      112.20      164.35     29.97 o 
   4   4   1    17253.63    17141.79    261.17 o 
   5   4   1      854.99      929.65     41.02 o 
   6   4   1     1600.62     1490.41     52.88 o 
   7   4   1       19.33      -24.45     23.04 o 
   8   4   1     3336.24     3470.13    102.26 o 
   9   4   1      137.09      190.41     38.87 o 
  -9   5   1      836.52      750.48     58.10 o 
  -8   5   1     3078.04     2995.42     94.09 o 
  -7   5   1     2943.20     2991.78     77.54 o 
  -6   5   1     8793.34     9186.63    153.04 o 
  -5   5   1     2293.16     2522.32     52.66 o 
  -4   5   1    19585.73    19692.09    243.25 o 
  -3   5   1      128.32      103.75     15.43 o 
  -2   5   1     4633.83     5551.84     86.66 o 
  -1   5   1      202.60      296.36     21.53 o 
   0   5   1   107680.35   103806.41   1227.10 o 
   1   5   1      491.61      642.96     41.48 o 
   2   5   1     8483.99     8713.55    270.59 o 
   3   5   1      356.92      454.75     23.95 o 
   4   5   1     6324.61     6198.06     92.14 o 
   5   5   1      815.56      826.49     35.55 o 
   6   5   1      591.37      507.56     35.75 o 
   7   5   1      332.54      355.70     35.17 o 
   8   5   1      209.79      216.70     36.83 o 
   9   5   1      604.46      665.07     57.26 o 
  -9   6   1       18.97      -27.52     29.45 o 
  -8   6   1        2.59      -12.77     26.35 o 
  -7   6   1      558.10      503.03     58.25 o 
  -6   6   1      111.35      119.19     25.08 o 
  -5   6   1       96.87       73.96     21.01 o 
  -4   6   1      324.94      373.74     26.55 o 
  -3   6   1     1479.28     1629.47     48.70 o 
  -2   6   1       92.91      147.36     16.29 o 
  -1   6   1      425.82      409.76     14.83 o 
   0   6   1     6609.92     6396.89    102.77 o 
   1   6   1      416.64      453.08     15.70 o 
   2   6   1      149.85      128.53     14.62 o 
   3   6   1        2.75        9.42     11.28 o 
   4   6   1      183.44      180.32     16.53 o 
   5   6   1     2779.40     2777.85     68.74 o 
   6   6   1      603.01      587.04     44.81 o 
   7   6   1        9.84       26.13     24.56 o 
   8   6   1     1264.85     1058.28     85.39 o 
   9   6   1        5.50       -4.50     29.97 o 
  -9   7   1        1.11        8.95     30.24 o 
  -8   7   1     2071.43     1961.70     77.41 o 
  -7   7   1      107.42       55.98     39.09 o 
  -6   7   1     3409.90     3550.42     83.01 o 
  -5   7   1      932.40     1040.02     43.80 o 
  -4   7   1     1228.25     1289.18     42.61 o 
  -3   7   1     1056.63     1070.16     42.96 o 
  -2   7   1     6678.98     6568.50     99.51 o 
  -1   7   1     7839.42     8609.16    113.79 o 
   0   7   1    10791.15    12355.98    183.17 o 
   1   7   1      838.25      857.38     21.52 o 
   2   7   1     2315.00     2066.09     35.35 o 
   3   7   1      326.09      338.94     29.70 o 
   4   7   1     1486.93     1470.45     46.69 o 
   5   7   1     1680.55     1901.19     57.45 o 
   6   7   1     2534.47     2637.30     71.33 o 
   7   7   1       21.59       21.96     25.12 o 
   8   7   1      676.68      627.32     52.21 o 
   9   7   1       97.40      118.80     40.11 o 
  -9   8   1     1354.80     1318.22     74.91 o 
  -8   8   1       65.28      116.56     30.31 o 
  -7   8   1      672.34      727.86     45.27 o 
  -6   8   1     2345.23     2435.05     68.50 o 
  -5   8   1     1063.34      934.26     49.29 o 
  -4   8   1       50.77       44.17     15.47 o 
  -3   8   1      359.49      271.27     21.04 o 
  -2   8   1     7455.94     7488.98    109.89 o 
  -1   8   1     5324.79     5850.30     83.24 o 
   0   8   1    14012.73    14512.91    214.33 o 
   1   8   1      603.13      767.25     33.35 o 
   2   8   1     8540.48     7911.48    103.46 o 
   3   8   1      530.69      570.01     52.36 o 
   4   8   1     4276.96     4235.82     94.22 o 
   5   8   1      109.60       87.79     22.71 o 
   6   8   1     7405.25     7632.67    138.50 o 
   7   8   1       25.36       24.55     25.26 o 
   8   8   1     2403.44     2424.17     87.84 o 
   9   8   1      197.51      181.44     40.23 o 
  -9   9   1       15.58       10.38     31.53 o 
  -8   9   1     2877.32     2765.84     82.59 o 
  -7   9   1     1920.31     1929.55     66.36 o 
  -6   9   1     9596.96     9617.01    163.03 o 
  -5   9   1      211.95      254.40     35.42 o 
  -4   9   1      312.19      285.40     25.05 o 
  -3   9   1     1480.00     1683.16     44.99 o 
  -2   9   1    14984.15    15238.42    190.81 o 
  -1   9   1    19632.48    21089.28    261.80 o 
   0   9   1    18680.66    19381.96    281.41 o 
   1   9   1    10628.70    11599.11    151.91 o 
   2   9   1     9870.15     9562.19    122.88 o 
   3   9   1     1574.01     1598.95     47.94 o 
   4   9   1     1158.36     1106.92     42.86 o 
   5   9   1     1712.94     1771.14     62.99 o 
   6   9   1     5082.39     5008.76    104.90 o 
   7   9   1      339.53      373.38     37.85 o 
   8   9   1      418.87      434.77     42.70 o 
   9   9   1      341.20      342.67     47.48 o 
  -9  10   1        0.80        9.44     41.30 o 
  -8  10   1       67.04       58.81     38.83 o 
  -7  10   1      569.68      482.89     40.08 o 
  -6  10   1      152.65      162.11     31.83 o 
  -5  10   1      259.13      330.71     33.59 o 
  -4  10   1        7.46       23.33     17.95 o 
  -3  10   1      113.23      143.70     25.99 o 
  -2  10   1      717.89      966.06     24.21 o 
  -1  10   1     5105.63     5190.30     94.95 o 
   0  10   1      485.49      538.38     30.50 o 
   1  10   1    10046.09    10648.46    142.64 o 
   2  10   1      676.46      609.17     22.04 o 
   3  10   1      170.94      135.54     22.76 o 
   4  10   1     2414.21     2297.26     83.90 o 
   5  10   1     3732.95     3598.10     91.70 o 
   6  10   1      595.93      563.29     39.75 o 
   7  10   1     1810.53     1604.09    131.03 o 
   8  10   1      196.79      198.72     44.66 o 
  -8  11   1        7.02       18.22     37.35 o 
  -7  11   1     1628.26     1717.01     95.36 o 
  -6  11   1      613.36      626.48     52.30 o 
  -5  11   1     8239.82     8735.23    214.26 o 
  -4  11   1     6668.44     7436.07    152.68 o 
  -3  11   1      157.04       79.42     53.77 o 
  -2  11   1     4300.61     4179.49     68.57 o 
  -1  11   1    14223.40    14012.15    214.03 o 
   0  11   1     4447.50     4588.98     89.93 o 
   1  11   1    13694.05    14215.15    185.00 o 
   2  11   1     2099.90     2242.44     48.06 o 
   3  11   1      131.30      171.57     27.13 o 
   4  11   1     2068.30     2098.67     73.95 o 
   5  11   1      696.92      762.94     53.99 o 
   6  11   1      797.35      811.00     57.93 o 
   7  11   1      561.77      532.81     53.92 o 
   8  11   1      343.68      315.09     75.11 o 
  -8  12   1        1.96      -51.38     34.25 o 
  -7  12   1       22.18      -23.40     41.09 o 
  -6  12   1       15.07       11.26     35.70 o 
  -5  12   1       26.07       11.79     56.01 o 
  -4  12   1     1193.28     1196.96     57.16 o 
  -3  12   1      152.02      131.13     26.85 o 
  -2  12   1      101.49      115.54     33.62 o 
  -1  12   1      657.73      591.69     33.42 o 
   0  12   1     4305.19     4343.83     89.33 o 
   1  12   1      708.35      730.41     37.19 o 
   2  12   1      224.64      228.52     38.63 o 
   3  12   1       60.04       44.67     33.63 o 
   4  12   1     2714.50     2592.09     82.90 o 
   5  12   1       45.12       47.37     31.21 o 
   6  12   1      254.91      232.33     40.33 o 
   7  12   1      935.84      899.40     66.88 o 
   8  12   1     1944.91     1974.74     92.92 o 
  -8  13   1       15.32       -4.92     35.38 o 
  -7  13   1      336.04      324.69     46.55 o 
  -6  13   1     1321.47     1206.93     67.06 o 
  -5  13   1     1070.55     1215.87     92.83 o 
  -4  13   1     1185.08     1097.61     83.96 o 
  -3  13   1      676.34      826.44     90.99 o 
  -2  13   1       42.05       31.42     33.82 o 
  -1  13   1     5002.11     5044.91    100.49 o 
   0  13   1       98.90      119.90     26.21 o 
   1  13   1     4167.38     4288.88     91.22 o 
   2  13   1       16.07        2.36     31.83 o 
   4  13   1      668.48      589.55     68.36 o 
   5  13   1     1105.50     1158.17     76.73 o 
   6  13   1      129.67       86.16     34.82 o 
   7  13   1       16.58       30.01     48.46 o 
   8  13   1     1379.53     1250.69    133.81 o 
  -8  14   1      107.44       64.53     61.27 o 
  -7  14   1      132.38       21.72     72.79 o 
  -6  14   1       69.93        7.86     49.16 o 
  -5  14   1      717.03      655.62     75.36 o 
  -4  14   1      112.34       79.70     49.31 o 
  -3  14   1      134.51       56.32     41.89 o 
  -2  14   1       42.49       79.28     37.34 o 
  -1  14   1     5122.86     5205.63    128.59 o 
   0  14   1       63.42       52.60     24.80 o 
   1  14   1     5484.86     5731.25    178.96 o 
   2  14   1      494.06      491.08     67.94 o 
   4  14   1       89.97      102.53     46.34 o 
   5  14   1     3661.10     3732.36    150.71 o 
   6  14   1       73.82       82.02     51.38 o 
   7  14   1     1237.60     1248.41    105.93 o 
  -7  15   1     1202.86     1077.40    188.95 o 
  -6  15   1       14.90      -55.48     47.37 o 
  -5  15   1     4896.63     4637.81    169.71 o 
  -4  15   1      943.18      794.68     90.99 o 
  -3  15   1     2885.97     2684.22    120.86 o 
  -2  15   1      412.51      378.19     46.69 o 
  -1  15   1     9144.46     9117.36    190.81 o 
   0  15   1      919.34      882.56     45.75 o 
   1  15   1     9704.48     9733.06    200.76 o 
   2  15   1        9.20       51.55     35.04 o 
   3  15   1     2342.19     2511.62    143.45 o 
   4  15   1     1031.28     1047.55     86.25 o 
   5  15   1     2525.17     2566.46    210.36 o 
   6  15   1       42.94       51.82     55.77 o 
   7  15   1      103.62       57.00     60.59 o 
  -7  16   1      138.16       83.74     62.57 o 
  -6  16   1       41.69       -6.83     73.87 o 
  -5  16   1      442.94      472.03     71.83 o 
  -4  16   1      137.70      166.65     57.41 o 
  -3  16   1      530.74      550.94     68.48 o 
  -2  16   1       41.21       42.11     39.18 o 
  -1  16   1     1561.36     1679.88     79.53 o 
   0  16   1      987.52     1037.67     63.74 o 
   1  16   1      268.71      291.45     44.88 o 
   2  16   1      251.98      308.39     56.44 o 
   3  16   1      355.86      344.09     60.60 o 
   4  16   1      672.76      521.57     70.48 o 
   5  16   1       51.30      117.51     55.90 o 
   6  16   1      510.15      376.63     74.62 o 
   7  16   1       24.37      -15.91     58.50 o 
  -6  17   1     1221.18      971.21    106.52 o 
  -5  17   1      367.42      332.26     69.11 o 
  -4  17   1      605.06      667.04     77.94 o 
  -3  17   1       60.59       31.98     47.78 o 
  -2  17   1       56.39       37.23     44.74 o 
  -1  17   1      913.30     1089.03    108.07 o 
   0  17   1     3031.99     2943.20    133.53 o 
   1  17   1      782.39      944.71     62.58 o 
   2  17   1     1419.07     1303.99    178.24 o 
   3  17   1     1514.77     1437.65     99.53 o 
   4  17   1      412.69      390.74     67.90 o 
   5  17   1       10.18       24.48     79.75 o 
   6  17   1       22.57      -32.56     55.64 o 
  -6  18   1      109.65       55.03     63.69 o 
  -5  18   1        3.10      -12.42     52.75 o 
  -4  18   1      971.34      885.94     87.25 o 
  -3  18   1        7.85       49.62     51.21 o 
  -2  18   1      517.08      513.56     93.13 o 
  -1  18   1      355.67      341.91     86.18 o 
   0  18   1     1189.01     1411.13    104.06 o 
   1  18   1     4920.75     4933.74    135.43 o 
   2  18   1      333.61      385.87     64.77 o 
   3  18   1      408.54      349.45     65.64 o 
   4  18   1      824.72      809.38     87.71 o 
   5  18   1      990.40      793.12    135.42 o 
   6  18   1       87.75      -37.91     56.39 o 
  -5  19   1      138.18      127.93     60.95 o 
  -4  19   1      225.39      257.15     68.11 o 
  -3  19   1      286.96      260.37     62.89 o 
  -2  19   1     2039.53     2000.24    112.84 o 
  -1  19   1      247.22      299.33    155.22 o 
   0  19   1      394.76      403.42     77.87 o 
   1  19   1      429.65      476.22    164.86 o 
   2  19   1        3.82      -54.12     44.49 o 
   3  19   1     2081.34     1917.26    192.16 o 
   4  19   1      321.91      256.89     67.07 o 
   5  19   1      471.15      365.95     76.30 o 
  -5  20   1      948.58      987.03     99.09 o 
  -4  20   1      157.21      130.55     61.28 o 
  -3  20   1      206.90      187.72     61.41 o 
  -2  20   1        6.50       97.42    107.05 o 
  -1  20   1       22.36       60.59     95.28 o 
   0  20   1      676.97      773.75     95.34 o 
   1  20   1      677.28      594.56    123.64 o 
   2  20   1      343.67      326.51    129.53 o 
   3  20   1       51.18      -15.20     49.98 o 
   4  20   1     1548.06     1267.23    151.48 o 
  -4  21   1     2906.19     2957.09    148.03 o 
  -3  21   1       29.51       -5.31     53.74 o 
  -2  21   1     1425.95     1670.00    183.06 o 
  -1  21   1        2.47     -141.31     96.35 o 
   0  21   1     2009.33     1825.64    142.38 o 
   1  21   1      107.18      123.11    111.33 o 
   2  21   1      480.40      310.45    124.18 o 
   3  21   1      124.83       40.47     55.31 o 
  -3  22   1       11.57       25.69    131.67 o 
  -2  22   1      426.65      479.59    137.03 o 
  -1  22   1       17.59        3.21    109.19 o 
   0  22   1      429.49      341.71    108.12 o 
   1  22   1      217.06      163.79    122.04 o 
   2  22   1      118.14     -110.26    113.47 o 
   0  23   1      238.56        0.75     81.71 o 
 -10   0   2      622.44      693.69    102.77 o 
  -9   0   2      153.82      189.48     63.16 o 
  -8   0   2      565.04      721.53     89.92 o 
  -7   0   2      113.70      109.62     31.04 o 
  -6   0   2     2414.74     2559.18     95.81 o 
  -5   0   2     4677.62     4252.38     90.97 o 
  -4   0   2      764.07      396.14     56.00 o 
  -3   0   2     5243.38     4947.91    163.79 o 
  -1   0   2      539.79        1.07      3.21 o 
   0   0   2    18851.61        0.54      1.51 o 
   3   0   2      206.01      178.22     18.62 o 
   4   0   2     7697.06     8682.20    207.68 o 
   5   0   2     1091.45     1162.98     60.18 o 
   6   0   2      320.57      358.62     57.81 o 
   7   0   2      371.68      363.66     45.34 o 
   8   0   2       90.39       37.47     49.24 o 
   9   0   2      813.31      701.19     99.56 o 
 -10   1   2      837.75      828.96    210.36 o 
  -9   1   2     1219.14     1239.63     84.40 o 
  -8   1   2     1236.58     1242.31     62.49 o 
  -7   1   2     2500.67     2442.75     94.08 o 
  -6   1   2    11120.74     4465.11    165.93 o 
  -5   1   2       48.47        7.48     15.40 o 
  -4   1   2       37.19       29.61     15.99 o 
  -3   1   2     2347.42     2095.77     67.58 o 
  -2   1   2     2841.53     3063.40     52.33 o 
  -1   1   2    15929.34    16125.14    283.11 o 
   0   1   2    45028.59    44736.07    637.59 o 
   1   1   2    13728.15    12238.44    183.67 o 
   2   1   2    19820.64    21477.31    255.27 o 
   3   1   2     5297.26     6046.76    259.13 o 
   4   1   2    58387.91    60841.61    803.49 o 
   5   1   2       43.79       66.43     16.20 o 
   6   1   2     5883.81     5865.24    125.45 o 
   7   1   2      172.96      179.55     25.92 o 
   8   1   2     7513.54     7276.98    160.48 o 
   9   1   2       77.73      115.21     42.01 o 
 -10   2   2       41.30      -33.88     38.54 o 
  -9   2   2      589.06      628.84     63.93 o 
  -8   2   2       99.72       44.13     37.91 o 
  -7   2   2     1403.84     1408.07     74.84 o 
  -6   2   2     1125.18     1222.07     40.74 o 
  -5   2   2      975.95      898.43     68.57 o 
  -4   2   2      907.04      868.47     42.84 o 
  -3   2   2     3940.90     3597.29     76.72 o 
  -2   2   2      155.33      271.53     14.19 o 
  -1   2   2     5035.78     4829.04     94.24 o 
   0   2   2      422.70      545.46     16.81 o 
   1   2   2     2198.43     2075.29     37.52 o 
   2   2   2      758.93      648.96     23.39 o 
   3   2   2       46.05       34.60     11.20 o 
   4   2   2      137.06      134.22     18.65 o 
   5   2   2       54.97       40.12     16.00 o 
   6   2   2      226.07      212.00     28.26 o 
   7   2   2       44.35       43.73     25.15 o 
   8   2   2       49.39        2.82     25.90 o 
   9   2   2       31.30       41.67     56.74 o 
 -10   3   2       27.38       26.85     64.23 o 
  -9   3   2      302.21      250.77     40.22 o 
  -8   3   2      395.60      347.13     39.80 o 
  -7   3   2      627.54      620.66     45.73 o 
  -6   3   2      950.64      905.71     36.34 o 
  -5   3   2     1099.45     1155.08     37.34 o 
  -4   3   2     4472.92     4865.40     82.72 o 
  -3   3   2      905.02     1121.85     33.53 o 
  -2   3   2      993.89      958.34     41.04 o 
  -1   3   2    30477.71    31279.00    396.26 o 
   0   3   2    26082.55    27466.43    491.11 o 
   1   3   2     5091.15     5801.95     85.13 o 
   2   3   2    39860.73    43724.31    507.73 o 
   3   3   2     3318.59     3916.53     68.81 o 
   4   3   2     1844.67     1860.90     50.13 o 
   5   3   2     1898.93     1777.16     46.23 o 
   6   3   2     5439.28     5871.12     98.04 o 
   7   3   2      629.17      654.13     48.18 o 
   8   3   2     1251.65     1363.69     69.42 o 
   9   3   2       84.48       85.65     43.48 o 
 -10   4   2      403.18      465.17     64.22 o 
  -9   4   2     1709.77     1627.24     74.49 o 
  -8   4   2      846.77      795.87     76.84 o 
  -7   4   2       25.90       62.21     24.97 o 
  -6   4   2     2805.90     2572.74     66.79 o 
  -5   4   2      437.81      455.33     24.55 o 
  -4   4   2     4514.21     4532.30     71.55 o 
  -3   4   2     3643.93     3846.80     71.25 o 
  -2   4   2     2886.01     2851.44     59.82 o 
  -1   4   2     2885.25     3079.73     49.59 o 
   0   4   2     5613.47     5907.09     78.53 o 
   1   4   2      709.66      660.67     25.73 o 
   2   4   2     2990.67     3495.75     66.49 o 
   3   4   2       40.66       43.51     12.04 o 
   4   4   2        0.42       18.71     15.14 o 
   5   4   2      341.19      366.32     24.47 o 
   6   4   2       87.07       85.26     24.00 o 
   7   4   2      706.31      727.81     50.14 o 
   8   4   2      713.29      654.94     51.68 o 
   9   4   2      384.84      392.49     46.94 o 
 -10   5   2     1092.20      973.18     68.05 o 
  -9   5   2      391.09      364.46     45.45 o 
  -8   5   2     1612.83     1607.93     77.22 o 
  -7   5   2     3565.81     3660.78     98.48 o 
  -6   5   2     1274.64     1291.57     63.35 o 
  -5   5   2    14125.68    14852.94    193.11 o 
  -4   5   2       29.59       11.83     15.30 o 
  -3   5   2       24.85        6.17     16.15 o 
  -2   5   2       34.15       24.68     17.63 o 
  -1   5   2    13201.77    13085.73    146.45 o 
   0   5   2     4043.72     4362.65     62.78 o 
   1   5   2     4262.17     4922.71     83.85 o 
   2   5   2    19652.75    18997.53    287.99 o 
   3   5   2     7068.97     7430.52    103.34 o 
   4   5   2     5753.88     5132.21     81.64 o 
   5   5   2      719.07      656.45     53.68 o 
   6   5   2     2409.38     2406.50     87.92 o 
   7   5   2      252.26      238.50     37.80 o 
   8   5   2      913.42     1003.34     66.42 o 
   9   5   2     3318.37     3236.09    107.04 o 
 -10   6   2      626.37      537.79     54.74 o 
  -9   6   2     3559.59     3328.32    185.23 o 
  -8   6   2      558.01      611.65     49.97 o 
  -7   6   2     4810.91     4805.22    102.40 o 
  -6   6   2      462.94      437.91     33.94 o 
  -5   6   2    17676.69    18169.93    261.68 o 
  -4   6   2     2052.32     2414.04     57.86 o 
  -3   6   2     3268.82     2962.62     67.57 o 
  -2   6   2     3439.98     3318.72     67.34 o 
  -1   6   2    17927.77    17143.52    211.27 o 
   0   6   2      209.36      272.65     25.77 o 
   1   6   2     1578.86     1662.59     36.31 o 
   2   6   2       74.60       56.81     12.42 o 
   3   6   2     2873.16     2911.21    124.54 o 
   4   6   2     1327.98     1479.96     39.60 o 
   5   6   2      127.77      150.46     24.55 o 
   6   6   2     2225.98     2282.11     67.04 o 
   7   6   2       40.63       68.36     26.70 o 
   8   6   2     2430.37     2409.90     96.60 o 
   9   6   2       14.75       72.79     33.96 o 
  -9   7   2      176.04      173.61     38.74 o 
  -8   7   2     1069.28     1060.32     95.25 o 
  -7   7   2     2470.72     2393.83    119.59 o 
  -6   7   2      203.10      230.32     28.85 o 
  -5   7   2    11933.63    11970.87    184.63 o 
  -4   7   2      456.35      512.92     42.14 o 
  -3   7   2     8472.13     8215.10    126.59 o 
  -2   7   2     1043.89     1234.33     32.89 o 
  -1   7   2    10389.92    10476.67    120.90 o 
   0   7   2      118.18      143.28     13.67 o 
   1   7   2    20728.24    21310.78    235.12 o 
   2   7   2     2437.52     2424.11     45.51 o 
   3   7   2    22118.15    22539.88    367.48 o 
   4   7   2        6.35       27.28     17.92 o 
   5   7   2      864.82      828.26     42.96 o 
   6   7   2     1065.94     1116.95     50.96 o 
   7   7   2      173.94      236.21     38.94 o 
   8   7   2       21.87       29.87     30.17 o 
   9   7   2     1855.27     2011.47     87.05 o 
  -9   8   2       15.66       10.36     30.87 o 
  -8   8   2      401.10      352.50     64.52 o 
  -7   8   2       10.87       10.84     23.54 o 
  -6   8   2       38.89       39.93     23.87 o 
  -5   8   2      235.41      257.89     27.42 o 
  -4   8   2      403.62      373.88     32.49 o 
  -3   8   2       44.22       51.78     13.56 o 
  -2   8   2      190.36      264.65     16.99 o 
  -1   8   2     2849.39     2870.55     42.73 o 
   0   8   2      718.10      712.02     31.47 o 
   1   8   2     2047.10     2095.84     35.74 o 
   2   8   2        3.35        2.31      9.65 o 
   3   8   2      356.89      406.03     27.33 o 
   4   8   2        3.66       -5.73     11.14 o 
   5   8   2       12.16       -4.54     18.93 o 
   6   8   2      242.76      299.58     32.46 o 
   7   8   2       92.58       72.38     28.40 o 
   8   8   2        2.17       12.23     44.55 o 
   9   8   2       34.66       82.89     35.10 o 
  -9   9   2        0.81       -4.80     51.60 o 
  -8   9   2      300.71      278.59     37.25 o 
  -7   9   2      196.59      239.04     33.81 o 
  -6   9   2        0.85      -11.28     21.55 o 
  -5   9   2     3363.27     3297.53    145.17 o 
  -4   9   2      827.72      772.11     36.43 o 
  -3   9   2       62.81       33.52     16.67 o 
  -2   9   2      387.00      515.80     21.30 o 
  -1   9   2     4511.72     4726.90     72.32 o 
   0   9   2      113.01      133.84     20.17 o 
   1   9   2      664.69      593.19     19.08 o 
   2   9   2      259.84      183.95     14.26 o 
   3   9   2     3341.26     2990.64     67.03 o 
   4   9   2     2783.39     2749.22     89.79 o 
   5   9   2     1602.97     1623.25     62.14 o 
   6   9   2      325.70      394.93     35.64 o 
   7   9   2     2055.46     2206.41     72.22 o 
   8   9   2     1767.17     1709.49     76.60 o 
  -9  10   2     1965.14     1921.01    208.75 o 
  -8  10   2      149.04      184.31     34.36 o 
  -7  10   2      473.57      529.26     41.52 o 
  -6  10   2      745.85      740.35     69.69 o 
  -5  10   2     1276.18     1097.99     55.18 o 
  -4  10   2     1680.34     1498.06     57.44 o 
  -3  10   2      826.28      863.53     30.29 o 
  -2  10   2      687.85      658.33     21.31 o 
  -1  10   2      755.99      829.74     27.26 o 
   0  10   2        2.48       29.35     18.83 o 
   1  10   2     1127.77      971.13     31.02 o 
   2  10   2      285.56      352.76     17.67 o 
   3  10   2     1047.81     1051.28     63.03 o 
   4  10   2      471.40      498.09     36.94 o 
   5  10   2      666.35      712.86     46.19 o 
   6  10   2      187.44      218.89     30.09 o 
   7  10   2       11.30      -25.83     23.82 o 
   8  10   2      451.90      483.43     56.35 o 
  -9  11   2      403.43      406.61     69.58 o 
  -8  11   2      529.89      517.25     69.94 o 
  -7  11   2     3128.97     2946.79    140.37 o 
  -6  11   2     1573.58     1497.66     70.58 o 
  -5  11   2     4355.08     4412.37    134.06 o 
  -4  11   2      723.03      700.81     52.82 o 
  -3  11   2     1125.87     1259.59     49.41 o 
  -2  11   2      117.10      120.54     18.46 o 
  -1  11   2     5814.84     6057.09    109.89 o 
   0  11   2     2502.52     2753.97     67.09 o 
   1  11   2     1985.29     1783.72     42.25 o 
   2  11   2     4872.83     5092.79     82.29 o 
   3  11   2     2348.12     2145.31    147.61 o 
   4  11   2     7279.79     7644.52    185.96 o 
   5  11   2     3443.76     3750.40    105.67 o 
   6  11   2      130.73      172.03     38.62 o 
   7  11   2     1235.06     1345.78     77.83 o 
   8  11   2       23.61       -6.64     66.41 o 
  -8  12   2      344.77      297.47     48.87 o 
  -7  12   2       50.95       76.92     37.14 o 
  -6  12   2     1673.56     1655.62     75.16 o 
  -5  12   2        3.83      -18.69     25.77 o 
  -4  12   2     1489.01     1391.10     61.66 o 
  -3  12   2        0.41      -27.13     29.98 o 
  -2  12   2      971.24     1163.21     67.22 o 
  -1  12   2        0.87       12.60     20.44 o 
   0  12   2     1389.59     1557.62     54.28 o 
   1  12   2      381.76      411.30     31.98 o 
   2  12   2      946.51      883.78     57.33 o 
   3  12   2       44.36      -33.02     22.01 o 
   4  12   2      128.62      127.12     31.43 o 
   5  12   2      901.72      863.32     76.34 o 
   6  12   2       20.18       14.84     30.84 o 
   7  12   2       87.72       64.92     38.10 o 
   8  12   2        2.77       -9.29     38.79 o 
  -8  13   2      159.57      156.67     43.95 o 
  -7  13   2      387.10      415.00     70.65 o 
  -6  13   2     7860.85     7843.55    173.89 o 
  -5  13   2      243.43      215.79     56.41 o 
  -4  13   2     3808.09     3265.53    329.18 o 
  -3  13   2     1318.09     1307.10    116.69 o 
  -2  13   2     7897.02     7163.42    610.72 o 
  -1  13   2      114.79      123.03     25.01 o 
   0  13   2    15531.50    15884.65    245.79 o 
   1  13   2     3605.94     3749.14     85.42 o 
   2  13   2    22273.17    22030.95    389.92 o 
   3  13   2      304.54      350.06     67.44 o 
   4  13   2    11676.76    11854.07    299.69 o 
   5  13   2     1636.58     1614.68     95.80 o 
   6  13   2     1781.35     1971.01     83.76 o 
   7  13   2      116.65      146.79     43.12 o 
  -8  14   2        2.06      -78.99     52.66 o 
  -7  14   2      413.39      341.58    111.87 o 
  -6  14   2      364.74      463.27     71.39 o 
  -5  14   2       17.82       26.20     48.63 o 
  -4  14   2     1863.17     1876.95    106.53 o 
  -3  14   2     1354.71      928.89    431.42 o 
  -2  14   2       14.03       44.59     35.99 o 
  -1  14   2      115.02       74.74     37.67 o 
   0  14   2       91.22      106.60     26.66 o 
   1  14   2      136.10      100.56     35.26 o 
   2  14   2      190.05      189.76     38.88 o 
   3  14   2       62.98       67.26     44.55 o 
   4  14   2       33.56        5.51     45.58 o 
   5  14   2      294.29      315.31     62.35 o 
   6  14   2       33.72       12.21     51.64 o 
   7  14   2        5.43        6.78     53.51 o 
  -7  15   2        2.05      -35.11     51.82 o 
  -6  15   2      611.05      575.58     79.09 o 
  -5  15   2        4.97       90.78     53.50 o 
  -4  15   2      237.25      207.22     56.52 o 
  -3  15   2       46.93       44.57     46.20 o 
  -2  15   2     1859.92     1963.64     83.50 o 
  -1  15   2      511.00      476.47     49.89 o 
   0  15   2     5469.78     5464.76    112.06 o 
   1  15   2     5180.50     5133.62    130.08 o 
   2  15   2      558.31      683.62     54.41 o 
   3  15   2     2132.35     2061.26    135.42 o 
   4  15   2     7989.87     7864.20    229.16 o 
   5  15   2        3.76      -48.88     52.46 o 
   6  15   2      462.08      413.71     75.52 o 
   7  15   2      188.80      141.16     64.01 o 
  -7  16   2        3.78       -4.82     56.90 o 
  -6  16   2     1272.32     1264.99    105.38 o 
  -5  16   2     2197.07     2165.26    122.50 o 
  -4  16   2      821.95      834.20    101.16 o 
  -3  16   2      254.08      203.51     57.01 o 
  -2  16   2     3099.42     3017.09    102.36 o 
  -1  16   2        0.69       38.76     37.62 o 
   0  16   2      358.54      390.63     45.98 o 
   1  16   2       85.95      134.40     39.80 o 
   2  16   2      125.51      170.88     51.50 o 
   3  16   2      191.44      213.11     54.47 o 
   4  16   2       28.11       33.63     50.54 o 
   5  16   2       53.69       28.22     54.11 o 
   6  16   2       88.42       26.33     59.66 o 
  -7  17   2      759.33      643.44    102.77 o 
  -6  17   2      816.94      890.73     95.43 o 
  -5  17   2     1148.87     1076.98     96.66 o 
  -4  17   2      806.08      788.86    110.80 o 
  -3  17   2      181.88      249.85     56.56 o 
  -2  17   2     3995.25     3856.38    146.25 o 
  -1  17   2     1124.68     1099.41    133.48 o 
   0  17   2    10475.30    10361.60    331.86 o 
   1  17   2       69.13       55.91     37.29 o 
   2  17   2     1979.31     1907.37    104.87 o 
   3  17   2      179.11      175.92     55.36 o 
   4  17   2     3613.20     3733.15    154.55 o 
   5  17   2     1681.50     1655.21    115.98 o 
   6  17   2      712.30      704.28     91.71 o 
  -6  18   2        7.93      -17.96     57.98 o 
  -5  18   2      229.71      233.54     65.95 o 
  -4  18   2        0.02       51.12     52.32 o 
  -3  18   2       12.82      -40.00     46.67 o 
  -2  18   2      354.46      328.87     60.38 o 
  -1  18   2      492.68      321.42     74.93 o 
   0  18   2        2.11       72.57     73.87 o 
   1  18   2     1426.74     1508.06     79.51 o 
   2  18   2       33.36       21.15     46.30 o 
   3  18   2      365.68      267.40     63.05 o 
   4  18   2       90.33       25.01     90.99 o 
   5  18   2       99.83       48.81     58.68 o 
  -5  19   2      837.31      791.15     91.54 o 
  -4  19   2      445.27      402.87     73.87 o 
  -3  19   2       91.07        9.09     51.50 o 
  -2  19   2      118.44      159.12     56.56 o 
  -1  19   2     1043.84     1201.31    101.65 o 
   0  19   2      573.75      548.41    171.82 o 
   1  19   2      582.75      648.69     84.25 o 
   2  19   2      113.23      105.58     78.68 o 
   3  19   2     2168.07     2137.87    307.77 o 
   4  19   2        4.69      -36.78     51.47 o 
   5  19   2     1503.23     1135.86    181.45 o 
  -5  20   2      547.22      544.16     83.54 o 
  -4  20   2      292.37      203.70     67.12 o 
  -3  20   2       17.42       13.49     53.97 o 
  -2  20   2        1.18      -24.62     99.56 o 
  -1  20   2       19.27       10.57     69.33 o 
   0  20   2       52.20       82.15     70.77 o 
   1  20   2      115.70       53.53    108.12 o 
   2  20   2      101.01       94.21    113.47 o 
   3  20   2        0.04      -71.42     47.61 o 
   4  20   2       22.79       70.18     60.58 o 
  -4  21   2       28.96      -80.76     53.84 o 
  -3  21   2      183.76      155.94     62.52 o 
  -2  21   2      176.80       19.27    115.62 o 
  -1  21   2        3.09        4.26     72.48 o 
   0  21   2       14.44       -6.47     74.08 o 
   1  21   2       54.80     -119.90    101.70 o 
   2  21   2      397.03      353.27    135.96 o 
   3  21   2      400.97      335.95     72.30 o 
  -3  22   2      907.58     1046.96    171.28 o 
  -2  22   2      240.23      278.33    132.74 o 
  -1  22   2     1094.43     1051.24    156.29 o 
   0  22   2        0.18      -72.95     71.33 o 
   1  22   2       55.86     -149.87    102.77 o 
   2  22   2       24.70       53.53    126.32 o 
 -10   1   3      235.66      272.82    107.05 o 
  -9   1   3      618.00      731.22     68.11 o 
  -8   1   3      597.17      643.63     47.58 o 
  -7   1   3       52.93       -4.18     29.67 o 
  -6   1   3      371.67      408.31     54.85 o 
  -5   1   3      111.64       85.66     18.99 o 
  -4   1   3      128.50      138.59     15.73 o 
  -3   1   3     3383.62     3304.59     54.69 o 
  -2   1   3      528.98      632.34     34.24 o 
  -1   1   3     1419.55     1370.47     41.61 o 
   0   1   3      340.82      370.32     15.57 o 
   1   1   3     2220.44     1980.67     39.34 o 
   2   1   3     2064.05     1832.93     59.06 o 
   3   1   3     4093.06     2344.42    107.05 o 
   4   1   3     1267.70     1296.82     40.98 o 
   6   1   3     1597.47     1745.13     69.18 o 
   7   1   3      516.36      536.82     37.64 o 
   8   1   3     2327.27     2338.70    111.36 o 
   9   1   3      924.48      915.81     79.73 o 
 -10   2   3       15.24       30.11     38.85 o 
  -9   2   3     3155.36     3279.53    123.38 o 
  -8   2   3       75.50       30.71     26.07 o 
  -7   2   3    11309.50    11432.81    258.67 o 
  -6   2   3     2233.14     2379.63     57.05 o 
  -5   2   3    20814.66    20790.04    329.25 o 
  -4   2   3      263.24      307.02     22.89 o 
  -3   2   3     7744.73     6704.58     92.97 o 
  -2   2   3    30177.60    31276.82    458.51 o 
  -1   2   3    30220.06    30178.16    437.52 o 
   0   2   3     1393.73     1639.25     35.49 o 
   1   2   3    20053.13    19019.26    296.31 o 
   2   2   3       95.50       55.43     10.85 o 
   3   2   3    89567.83    92049.32   1550.72 o 
   4   2   3       21.24       28.37     12.02 o 
   5   2   3    11445.41    11838.99    163.12 o 
   6   2   3      385.46      459.74     37.86 o 
   7   2   3     2165.42     2314.51     79.29 o 
   8   2   3      792.19      803.67     56.64 o 
   9   2   3     2072.07     2071.44    122.57 o 
 -10   3   3        1.17       13.16     37.83 o 
  -9   3   3       25.40       11.59     29.68 o 
  -8   3   3      172.65      119.51     31.44 o 
  -7   3   3      146.98      205.57     32.34 o 
  -6   3   3      616.64      602.48     30.85 o 
  -5   3   3      135.94      145.47     18.22 o 
  -4   3   3      403.02      381.98     22.46 o 
  -3   3   3     6573.03     6858.45    104.11 o 
  -2   3   3     2567.20     2766.73     71.28 o 
  -1   3   3     1499.84     1610.20     34.54 o 
   0   3   3      111.11      127.31     11.77 o 
   1   3   3      150.17      206.53     17.12 o 
   2   3   3     1352.69     1187.93     35.69 o 
   3   3   3     5519.78     5970.96     79.36 o 
   4   3   3      783.97      707.36     25.19 o 
   5   3   3     1456.23     1594.66     45.79 o 
   6   3   3      320.28      412.69     28.60 o 
   7   3   3      983.07     1006.94     59.23 o 
   8   3   3      133.75      121.40     33.52 o 
   9   3   3      497.80      526.83     64.64 o 
 -10   4   3      412.01      460.91     63.53 o 
  -9   4   3      219.14      246.75     40.09 o 
  -8   4   3     1662.73     1781.51    123.93 o 
  -7   4   3     3069.63     2975.16     76.63 o 
  -6   4   3    18571.51    18155.90    265.36 o 
  -5   4   3     2122.04     2037.29     47.66 o 
  -4   4   3    15009.53    14555.12    185.10 o 
  -3   4   3     7071.92     7380.93    197.85 o 
  -2   4   3    15274.95    15192.40    236.45 o 
  -1   4   3    48851.59    49912.34    548.84 o 
   0   4   3      267.77      176.50     15.11 o 
   1   4   3       12.47       27.89     10.69 o 
   2   4   3    20855.20    20422.27    306.95 o 
   3   4   3      147.96      157.85     16.74 o 
   4   4   3    17366.91    17554.79    225.00 o 
   5   4   3       17.06       66.98     50.39 o 
   6   4   3      202.20      230.01     29.13 o 
   7   4   3      809.09      929.73     57.68 o 
   8   4   3     4609.82     4679.63    124.95 o 
   9   4   3     1376.25     1279.78     74.87 o 
 -10   5   3      724.06      769.55     62.43 o 
  -9   5   3     2458.72     2428.96     88.46 o 
  -8   5   3       94.51       79.05     40.84 o 
  -7   5   3     1586.27     1521.66     57.54 o 
  -6   5   3      108.62      131.84     25.71 o 
  -5   5   3      207.90      187.86     18.51 o 
  -4   5   3       12.59       27.87     12.55 o 
  -3   5   3     1282.15     1394.66     45.81 o 
  -2   5   3      175.16      188.87     19.68 o 
  -1   5   3       32.63       64.64     10.96 o 
   0   5   3       81.98       95.44     13.77 o 
   1   5   3     1305.99     1491.62     38.86 o 
   2   5   3     1511.19     1567.64     42.18 o 
   3   5   3      931.86      977.69     32.40 o 
   4   5   3      580.48      633.63     33.83 o 
   5   5   3     1151.15     1237.21     41.32 o 
   6   5   3      336.05      473.80     36.38 o 
   7   5   3      407.12      423.82     54.78 o 
   8   5   3     3875.46     4012.87    115.50 o 
   9   5   3       86.92      102.64     36.32 o 
 -10   6   3        9.23      -45.89     30.59 o 
  -9   6   3      529.84      446.80     47.61 o 
  -8   6   3     1342.57     1469.51     67.94 o 
  -7   6   3      324.20      235.89     31.64 o 
  -6   6   3     1422.08     1622.10     56.39 o 
  -5   6   3      359.31      360.95     29.79 o 
  -4   6   3      921.37      944.36     54.23 o 
  -3   6   3     3594.94     4231.42     93.03 o 
  -2   6   3     1120.36     1119.18     36.62 o 
  -1   6   3     3323.07     3327.92     50.10 o 
   0   6   3     1975.61     2093.30     40.25 o 
   1   6   3     5215.16     5642.17     96.84 o 
   2   6   3     4849.27     5378.47     88.87 o 
   3   6   3      482.09      479.87     25.41 o 
   4   6   3      861.31      916.48     37.91 o 
   5   6   3     3891.96     3578.64     80.65 o 
   6   6   3       37.43       34.90     23.54 o 
   7   6   3      516.17      501.35     54.39 o 
   8   6   3      412.60      436.17     47.90 o 
   9   6   3        6.95        4.66     32.29 o 
  -9   7   3      125.63       87.29     34.45 o 
  -8   7   3      380.08      388.80     38.32 o 
  -7   7   3      263.00      289.41     33.47 o 
  -6   7   3       35.27       56.34     24.13 o 
  -5   7   3      777.43      920.82     56.09 o 
  -4   7   3       70.47       47.59     21.18 o 
  -3   7   3      246.35      293.75     19.10 o 
  -2   7   3       31.24       21.06      9.24 o 
  -1   7   3      791.44      903.31     28.01 o 
   0   7   3        7.93       -1.80      9.69 o 
   1   7   3      547.99      681.51     37.51 o 
   2   7   3      465.33      546.49     46.82 o 
   3   7   3      190.54      175.42     20.47 o 
   4   7   3     1512.84     1597.63     50.51 o 
   5   7   3      308.21      363.92     31.66 o 
   6   7   3     1632.83     1700.79     59.84 o 
   7   7   3      143.03      159.32     31.68 o 
   8   7   3       78.61       36.99     31.90 o 
  -9   8   3       91.05       75.27     34.25 o 
  -8   8   3     5607.29     5616.71    119.57 o 
  -7   8   3      411.09      453.12     38.46 o 
  -6   8   3    15862.11    15461.63    235.64 o 
  -5   8   3     3065.82     3364.40     77.05 o 
  -4   8   3    14123.73    14542.92    241.34 o 
  -3   8   3     2368.98     2393.36     47.94 o 
  -2   8   3    25064.89    24769.69    273.28 o 
  -1   8   3     1274.83     1518.08     31.92 o 
   0   8   3    25054.17    25050.91    356.85 o 
   1   8   3     1358.83     1367.69     29.79 o 
   2   8   3     9210.73     9023.93    123.00 o 
   3   8   3     1744.65     1955.00     45.48 o 
   4   8   3    12730.48    12849.98    230.47 o 
   5   8   3     2552.30     2973.70     74.40 o 
   6   8   3     1946.84     2030.94     65.94 o 
   7   8   3      545.05      474.20     41.18 o 
   8   8   3     1101.06     1249.30     72.49 o 
  -9   9   3      882.82      843.01     61.35 o 
  -8   9   3        1.17      -16.24     26.51 o 
  -7   9   3     1544.78     1625.91     61.23 o 
  -6   9   3      158.20      151.64     27.72 o 
  -5   9   3     1053.16     1188.01     54.31 o 
  -4   9   3        0.74       -1.34     22.33 o 
  -3   9   3      897.35      893.43     35.04 o 
  -2   9   3      537.51      620.84     22.34 o 
  -1   9   3      860.67     1079.54     28.04 o 
   0   9   3     1368.73     1424.88     36.68 o 
   1   9   3      741.22      719.87     39.18 o 
   2   9   3      346.39      318.89     19.92 o 
   3   9   3       65.17       70.70     16.41 o 
   4   9   3      253.41      295.43     54.51 o 
   5   9   3       70.18       48.74     19.77 o 
   6   9   3      448.13      439.13     41.41 o 
   7   9   3      373.34      450.44     40.68 o 
   8   9   3      447.90      426.39     47.12 o 
  -9  10   3      705.99      633.73     84.57 o 
  -8  10   3     1476.00     1490.33     66.29 o 
  -7  10   3     1989.77     1919.48     65.84 o 
  -6  10   3      410.63      475.91     36.38 o 
  -5  10   3     3840.70     4132.32     97.97 o 
  -4  10   3      493.01      455.50     30.28 o 
  -3  10   3       26.73       31.81     12.22 o 
  -2  10   3      195.06      196.77     17.39 o 
  -1  10   3    10487.31    10338.85    123.19 o 
   0  10   3     2542.42     2959.03     58.76 o 
   1  10   3     2149.99     2103.52     46.22 o 
   2  10   3       34.00       37.57     15.96 o 
   3  10   3    15920.75    16245.34    315.98 o 
   4  10   3       80.95       50.91     21.77 o 
   5  10   3     4800.41     4568.20     97.25 o 
   6  10   3      104.18      106.63     27.29 o 
   7  10   3      639.20      671.24     47.51 o 
   8  10   3      643.26      607.80     58.90 o 
  -9  11   3      871.57      817.57    105.98 o 
  -8  11   3      277.30      234.52     46.73 o 
  -7  11   3      255.65      269.05     45.65 o 
  -6  11   3      109.80      148.60     35.11 o 
  -5  11   3      889.58     1187.61     94.74 o 
  -4  11   3      377.34      347.99     40.10 o 
  -3  11   3      114.77       90.27     35.44 o 
  -2  11   3       31.30       23.49     12.93 o 
  -1  11   3        2.22      -10.68     12.58 o 
   0  11   3     1225.19     1167.70     46.72 o 
   1  11   3     2054.80     1902.81     44.96 o 
   2  11   3      219.73      249.13     21.15 o 
   3  11   3     4705.89     4860.59    129.37 o 
   4  11   3     1801.77     1969.40     74.38 o 
   5  11   3      778.04     1016.32     59.41 o 
   6  11   3       27.75       37.15     32.19 o 
   7  11   3     1557.60     1842.62     85.55 o 
   8  11   3      758.05      728.92     65.78 o 
  -8  12   3       83.29       51.79     41.41 o 
  -7  12   3      153.43      178.34     41.26 o 
  -6  12   3      793.10      855.82     58.67 o 
  -5  12   3       20.20        0.12     28.14 o 
  -4  12   3     1879.42     1740.98     74.86 o 
  -3  12   3     2528.71     2670.39     72.02 o 
  -2  12   3     2548.60     2766.80     87.77 o 
  -1  12   3     1029.91      931.47     42.47 o 
   0  12   3     2035.78     2000.82     60.35 o 
   1  12   3      145.42      228.90     28.04 o 
   2  12   3     2328.78     2507.69     64.00 o 
   3  12   3     1212.43     1347.03     65.75 o 
   4  12   3     2367.45     2485.46     83.39 o 
   5  12   3       55.84       50.93     29.96 o 
   6  12   3        6.35       11.40     46.77 o 
   7  12   3      280.68      232.15     65.39 o 
  -8  13   3       14.39      -52.12     34.74 o 
  -7  13   3        3.37       27.93     34.70 o 
  -6  13   3      137.96      163.53     37.78 o 
  -5  13   3       11.74        3.67     47.49 o 
  -4  13   3       86.27       80.24     35.73 o 
  -3  13   3        1.89      -36.17     27.45 o 
  -2  13   3       91.33      128.25     38.19 o 
  -1  13   3       21.54       13.10     22.51 o 
   0  13   3       12.37       51.38     24.76 o 
   1  13   3      161.19      127.92     27.60 o 
   2  13   3       27.98      -20.76     38.51 o 
   3  13   3      743.69      763.28     90.99 o 
   4  13   3       14.18      -14.82     43.31 o 
   5  13   3      846.55      920.87     61.04 o 
   6  13   3      103.35       70.92     35.49 o 
   7  13   3      831.13      821.80     79.56 o 
  -8  14   3      163.42      105.69     63.63 o 
  -7  14   3     2365.41     2378.20    129.62 o 
  -6  14   3     1838.71     1785.28    113.93 o 
  -5  14   3     6933.67     6949.36    296.00 o 
  -4  14   3      351.68      365.21     62.50 o 
  -3  14   3     2529.36     2342.57    339.35 o 
  -2  14   3        0.30      -21.23     35.62 o 
  -1  14   3     7130.20     7050.40    130.64 o 
   0  14   3      748.61      860.20     45.17 o 
   1  14   3     7406.30     7664.77    168.75 o 
   2  14   3      317.07      391.32     46.54 o 
   3  14   3    13161.09    13274.60    325.07 o 
   4  14   3      528.82      606.48     71.48 o 
   5  14   3     3735.39     3795.46    153.62 o 
   6  14   3      114.41       94.65     55.92 o 
   7  14   3     4274.66     3953.20    166.11 o 
  -8  15   3      318.68      420.93     79.41 o 
  -7  15   3       55.63       68.29     59.41 o 
  -6  15   3      458.52      476.44    100.09 o 
  -5  15   3      146.13      116.69     55.22 o 
  -4  15   3      935.39      938.25     81.19 o 
  -3  15   3      160.26      160.69     54.50 o 
  -2  15   3      202.31      267.58     45.42 o 
  -1  15   3      189.82      202.76     42.09 o 
   0  15   3      585.34      663.51     43.20 o 
   1  15   3      711.15      945.15     60.31 o 
   2  15   3      620.05      519.89     63.33 o 
   3  15   3     2578.75     2610.58    121.61 o 
   4  15   3        3.74       29.90     49.27 o 
   5  15   3      212.28      272.71    115.62 o 
   6  15   3      483.28      407.02     73.17 o 
   7  15   3      800.28      923.95     99.68 o 
  -7  16   3      253.48      261.40     71.23 o 
  -6  16   3     3258.58     2950.85    144.62 o 
  -5  16   3      878.28      891.92     86.68 o 
  -4  16   3      530.30      502.35     70.83 o 
  -3  16   3      364.27      380.95     62.96 o 
  -2  16   3      667.03      823.52     61.20 o 
  -1  16   3     4619.29     4545.62    125.45 o 
   0  16   3      218.14      146.77     46.15 o 
   1  16   3     3940.90     4265.12    135.29 o 
   2  16   3      175.67      207.06     52.18 o 
   3  16   3      999.05     1014.10     85.79 o 
   4  16   3     1891.57     1586.07    126.86 o 
   5  16   3      290.92      317.94     68.90 o 
   6  16   3       93.67       34.50     56.25 o 
  -7  17   3      143.08      181.72     71.87 o 
  -6  17   3      108.15      162.14     65.54 o 
  -5  17   3        5.45        2.44     50.60 o 
  -4  17   3       33.24       41.86     75.47 o 
  -3  17   3      576.14      564.91     72.26 o 
  -2  17   3       21.20        6.70     40.77 o 
  -1  17   3      182.95      123.40     43.31 o 
   0  17   3      210.43       94.41     63.37 o 
   1  17   3       10.87      -13.36     35.81 o 
   2  17   3      317.23      350.85     74.94 o 
   3  17   3        8.24       46.57     51.22 o 
   4  17   3     1190.64     1053.17     93.42 o 
   5  17   3      366.48      290.11     67.25 o 
   6  17   3       44.33       15.31     58.12 o 
  -6  18   3      626.87      429.82     79.54 o 
  -5  18   3     3077.22     2730.88    139.43 o 
  -4  18   3      606.25      639.34    149.34 o 
  -3  18   3     3998.07     3804.09    151.35 o 
  -2  18   3      945.76      857.59    162.18 o 
  -1  18   3     1606.85     1855.45    202.86 o 
   0  18   3       12.37      -47.94     60.63 o 
   1  18   3     1553.50     1746.73     84.25 o 
   2  18   3      153.16      170.76     56.19 o 
   3  18   3     1223.97     1565.12    107.25 o 
   4  18   3       47.24      100.31     55.50 o 
   5  18   3     1514.94     1277.52    193.23 o 
  -6  19   3      119.03      149.76     67.25 o 
  -5  19   3      430.63      385.20     74.96 o 
  -4  19   3      497.48      505.75     77.75 o 
  -3  19   3      271.06      263.29     65.54 o 
  -2  19   3       40.92      -38.10     47.37 o 
  -1  19   3       47.04       61.67     68.87 o 
   0  19   3      254.42      366.07     74.84 o 
   1  19   3      145.17       63.81     74.94 o 
   2  19   3      296.13      239.43     59.35 o 
   3  19   3       96.42      139.33     79.75 o 
   4  19   3        2.23       62.92     55.90 o 
   5  19   3      399.01      291.46     71.26 o 
  -5  20   3       11.07       -5.96     59.15 o 
  -4  20   3     2241.28     2392.32    133.67 o 
  -3  20   3      551.89      459.28     75.45 o 
  -2  20   3     1702.94     1858.41    179.85 o 
  -1  20   3        2.93      -24.14     70.65 o 
   0  20   3     3210.68     3374.58    157.72 o 
   1  20   3        8.01       72.79    108.12 o 
   2  20   3     2068.15     2323.08    122.62 o 
   3  20   3        6.64      -37.50     48.49 o 
   4  20   3     2470.08     2310.19    135.21 o 
  -4  21   3        8.78      -34.06     58.31 o 
  -3  21   3        5.60      -77.74     51.82 o 
  -2  21   3        1.36      -13.92    104.91 o 
  -1  21   3       40.59        5.35     71.91 o 
   0  21   3      355.91      391.67     84.40 o 
   1  21   3        1.12      -74.94    100.63 o 
   2  21   3      591.28      286.90    124.18 o 
   3  21   3        4.37       27.52     55.66 o 
  -3  22   3       40.19      120.97    123.11 o 
  -2  22   3       90.41      165.93    122.04 o 
  -1  22   3       49.83        5.35    115.62 o 
   0  22   3      350.16      272.01     80.95 o 
   1  22   3       59.86      -25.69    117.76 o 
   2  22   3      542.14      215.17    124.18 o 
 -10   0   4      105.23      143.45     65.30 o 
  -9   0   4      290.61      526.69     85.64 o 
  -8   0   4     1396.77     1441.36     78.71 o 
  -7   0   4     6280.76     7144.60    253.71 o 
  -6   0   4     6500.39     6533.09    268.16 o 
  -5   0   4      136.20      184.00     24.87 o 
  -4   0   4     8784.85     7686.32    209.82 o 
  -1   0   4    22330.35    23190.50    664.79 o 
   0   0   4      148.11      104.91     27.83 o 
   1   0   4     2791.07     2718.90     73.73 o 
   2   0   4    13490.28     5517.42    179.85 o 
   3   0   4     2493.97     2282.51     72.71 o 
   4   0   4    19029.20    18896.71    374.25 o 
   5   0   4     2697.39     2409.92    230.92 o 
   6   0   4     5533.42     6007.96    161.61 o 
   7   0   4     2921.73     3019.80    126.86 o 
   8   0   4     7663.93     7513.92    291.18 o 
   9   0   4       11.16      -16.06     51.38 o 
 -10   1   4      684.83      740.10     75.09 o 
  -9   1   4      326.89      248.04     48.82 o 
  -8   1   4     1421.23     1352.48     63.65 o 
  -7   1   4     2185.65     2265.72     73.67 o 
  -6   1   4     5765.25     5841.56    106.08 o 
  -5   1   4       89.98       83.58     23.42 o 
  -4   1   4       30.23       51.14     12.22 o 
  -3   1   4      305.38      205.52     40.64 o 
  -2   1   4    41149.96    40386.64    805.33 o 
  -1   1   4     1820.97     1931.46     57.90 o 
   0   1   4     5435.38     6229.66     90.76 o 
   1   1   4      442.14      463.65     20.03 o 
   3   1   4     3520.16     3899.13     72.20 o 
   4   1   4     4925.70     4852.49     97.81 o 
   5   1   4      570.85      515.52     27.66 o 
   6   1   4      724.06      744.88     55.21 o 
   7   1   4      485.86      457.54     36.95 o 
   8   1   4      161.91      230.44     47.31 o 
   9   1   4      860.83      860.17     78.71 o 
 -10   2   4      561.97      568.85     67.36 o 
  -9   2   4       95.33       92.60     40.12 o 
  -8   2   4      345.70      396.42     50.80 o 
  -7   2   4     1431.01     1305.47     74.49 o 
  -6   2   4      540.33      675.72     32.51 o 
  -5   2   4     1248.87     1113.37     36.89 o 
  -4   2   4     4222.33     4122.10     75.38 o 
  -3   2   4     1430.63     1207.91     75.30 o 
  -2   2   4     5695.86     6021.45    107.26 o 
  -1   2   4    16157.73    16517.67    328.35 o 
   0   2   4    17293.76    16793.40    223.32 o 
   1   2   4     5171.87     4778.78     68.39 o 
   2   2   4      666.73      415.07     32.61 o 
   3   2   4    18660.68    19934.59    412.94 o 
   4   2   4      413.31      449.66     22.36 o 
   5   2   4     8579.07     8536.78    142.92 o 
   6   2   4      104.69      102.03     23.86 o 
   7   2   4     1056.68     1219.38     65.83 o 
   8   2   4      127.13      104.50     33.11 o 
   9   2   4      951.74     1077.67     87.80 o 
 -10   3   4      315.23      317.74     54.36 o 
  -9   3   4     1902.48     1931.23    107.50 o 
  -8   3   4      515.47      574.47     48.82 o 
  -7   3   4     2147.84     2234.11     66.92 o 
  -6   3   4     5425.45     5494.91     91.59 o 
  -5   3   4     5184.03     5820.60    105.27 o 
  -4   3   4     4506.25     4511.63     80.06 o 
  -3   3   4     2769.85     2757.79     73.89 o 
  -2   3   4     4064.82     4779.61     89.20 o 
  -1   3   4     8108.88     8198.97    137.10 o 
   0   3   4       58.32       84.12     10.73 o 
   1   3   4      732.83     1098.22     28.25 o 
   2   3   4     2750.39     2634.28     51.93 o 
   3   3   4     4163.69     4230.02     82.81 o 
   4   3   4     1236.82     1214.22     33.57 o 
   5   3   4     2074.10     2112.15     58.35 o 
   6   3   4      315.02      279.85     39.55 o 
   7   3   4       14.03       40.55     27.55 o 
   8   3   4        4.21        0.14     28.09 o 
   9   3   4       11.17       21.84     38.85 o 
 -10   4   4        0.45      -30.74     36.31 o 
  -9   4   4      556.57      527.37     61.47 o 
  -8   4   4       86.33      102.82     31.06 o 
  -7   4   4      722.09      760.12     44.44 o 
  -6   4   4     2380.88     2687.67     70.27 o 
  -5   4   4     1120.07     1054.97     36.48 o 
  -4   4   4     2894.98     3091.76     56.98 o 
  -3   4   4      423.26      454.43     21.92 o 
  -2   4   4     4056.38     4506.62     76.05 o 
  -1   4   4     5128.65     5591.22     99.55 o 
   0   4   4      108.71      152.21     16.75 o 
   1   4   4      489.66      460.55     23.09 o 
   2   4   4     2176.67     2282.22     48.74 o 
   3   4   4       56.27       45.37     11.67 o 
   4   4   4     3518.24     3188.19     55.10 o 
   5   4   4     1212.49     1398.86     44.97 o 
   6   4   4      531.94      490.49     55.93 o 
   7   4   4        1.97       10.75     26.16 o 
   8   4   4     4718.55     4847.27    129.65 o 
   9   4   4       19.79       -8.05     31.31 o 
 -10   5   4       22.60      -44.65     30.94 o 
  -9   5   4      421.73      457.42     48.24 o 
  -8   5   4      253.06      248.90     37.68 o 
  -7   5   4     1422.84     1257.60     74.32 o 
  -6   5   4     1287.34     1482.66     54.79 o 
  -5   5   4    11005.98    11514.88    155.98 o 
  -4   5   4     1184.35     1058.84     33.47 o 
  -3   5   4      892.42      904.65     47.90 o 
  -2   5   4     7280.68     8147.28    120.88 o 
  -1   5   4     1275.32     1320.88     40.64 o 
   0   5   4    10980.02    11209.71    183.89 o 
   1   5   4      440.33      254.52     18.73 o 
   2   5   4      386.14      431.58     28.59 o 
   3   5   4     4384.56     3983.16     85.88 o 
   4   5   4     1539.46     1608.63     43.01 o 
   5   5   4     1364.04     1448.18     45.08 o 
   6   5   4       26.14       62.13     24.50 o 
   7   5   4     1057.67     1159.18    105.93 o 
   8   5   4     1709.81     1452.92     84.33 o 
 -10   6   4      253.62      228.17     43.04 o 
  -9   6   4       64.39       55.55     32.55 o 
  -8   6   4     2023.57     1943.58     75.83 o 
  -7   6   4     1097.66     1275.99     59.97 o 
  -6   6   4     4194.98     4004.90     88.20 o 
  -5   6   4     5090.58     5260.47    103.22 o 
  -4   6   4      324.42      366.61     27.49 o 
  -3   6   4    15114.74    13471.10    502.70 o 
  -2   6   4      930.45     1143.51     30.34 o 
  -1   6   4    11524.99    11947.11    154.85 o 
   0   6   4     4415.33     4420.45     85.20 o 
   1   6   4     1547.73     1321.51     38.81 o 
   2   6   4     4148.23     4783.01     99.80 o 
   3   6   4    24592.16    25078.53    340.18 o 
   4   6   4     1208.62     1298.67     46.93 o 
   5   6   4     5134.37     4937.80     99.89 o 
   6   6   4       75.40       68.60     30.90 o 
   7   6   4     3391.25     3709.20     93.21 o 
   8   6   4      327.62      349.44     44.68 o 
 -10   7   4      653.13      633.23     57.39 o 
  -9   7   4     1912.92     2121.47     84.57 o 
  -8   7   4        2.81      -21.15     25.33 o 
  -7   7   4    11849.91    11532.05    190.60 o 
  -6   7   4       56.01       36.85     25.03 o 
  -5   7   4     9247.32     8917.96    147.27 o 
  -4   7   4     1323.15     1142.63     72.32 o 
  -3   7   4    28129.46    28692.76    349.31 o 
  -2   7   4       74.93      117.23     12.95 o 
  -1   7   4    33906.59    33997.16    412.66 o 
   0   7   4      127.29      109.37     13.27 o 
   1   7   4     2665.30     2643.65     52.83 o 
   2   7   4     1853.14     1986.51     59.57 o 
   3   7   4    10139.74    10758.54    248.49 o 
   4   7   4       73.41       73.22     19.58 o 
   5   7   4     3095.21     3161.24     77.03 o 
   6   7   4       25.31       -4.38     21.71 o 
   7   7   4      355.41      348.42     37.70 o 
   8   7   4      807.51      822.78     60.58 o 
  -9   8   4       28.54       49.32     33.39 o 
  -8   8   4        0.80       26.09     26.90 o 
  -7   8   4      917.27      975.89     51.43 o 
  -6   8   4      218.42      222.90     30.19 o 
  -5   8   4     1032.98     1072.83     46.31 o 
  -4   8   4      207.34      238.08     28.43 o 
  -3   8   4     1372.85     1438.35     40.83 o 
  -2   8   4     2103.42     2131.84     39.47 o 
  -1   8   4     2291.63     2444.36     42.76 o 
   0   8   4        6.04       13.36     16.37 o 
   1   8   4      156.40      214.76     20.30 o 
   2   8   4      222.33      264.66     28.32 o 
   3   8   4     4041.99     4259.83     83.08 o 
   4   8   4      214.03      224.93     28.96 o 
   5   8   4      488.39      543.83     57.33 o 
   6   8   4     1160.86     1206.59     53.61 o 
   7   8   4      216.38      213.30     44.73 o 
   8   8   4      127.47       99.17     43.24 o 
  -9   9   4     1158.97     1055.76     66.36 o 
  -8   9   4      728.90      747.80     49.80 o 
  -7   9   4     1110.85     1227.22     85.14 o 
  -6   9   4     2761.55     2910.14     76.50 o 
  -5   9   4     5408.13     5537.03    118.88 o 
  -4   9   4     1991.18     2071.42     56.76 o 
  -3   9   4     5486.16     5366.01     83.38 o 
  -2   9   4     3538.33     3781.23     56.88 o 
  -1   9   4    12303.74    12605.54    148.05 o 
   0   9   4     4019.13     4322.07     83.84 o 
   1   9   4     3078.36     3365.32     52.71 o 
   2   9   4      929.50     1001.23     43.28 o 
   3   9   4     3550.32     3830.19     69.31 o 
   4   9   4      532.23      631.92     59.22 o 
   5   9   4      122.95      115.80     38.32 o 
   6   9   4     1009.70      998.37     51.92 o 
   7   9   4       15.13       21.58     27.35 o 
   8   9   4      467.76      524.15     54.91 o 
  -9  10   4        8.33      -62.28     61.02 o 
  -8  10   4      322.67      361.38     39.65 o 
  -7  10   4      686.90      727.53     58.25 o 
  -6  10   4      874.33      877.11     46.11 o 
  -5  10   4     5757.50     5695.10    121.92 o 
  -4  10   4      190.28      184.12     24.17 o 
  -3  10   4    10485.13    11052.50    245.06 o 
  -2  10   4       88.19      100.66     13.80 o 
  -1  10   4    16532.25    17545.64    200.69 o 
   0  10   4     1463.68     1644.44     41.18 o 
   1  10   4     8553.84     8917.77    126.47 o 
   2  10   4     2745.23     2814.66     61.06 o 
   3  10   4    13393.65    13973.33    207.40 o 
   4  10   4      708.84      648.80     42.14 o 
   5  10   4      814.23      751.01     70.30 o 
   6  10   4      466.83      467.27     39.28 o 
   7  10   4     1606.15     1696.61     67.75 o 
   8  10   4       46.00        2.03     39.86 o 
  -9  11   4      789.17      753.46     66.91 o 
  -8  11   4      360.72      397.06     50.62 o 
  -7  11   4     2357.46     2267.04     88.63 o 
  -6  11   4     1493.11     1468.05     70.87 o 
  -5  11   4     4519.41     4928.70    145.20 o 
  -4  11   4      895.18      805.03     58.03 o 
  -3  11   4     3738.32     2141.02    115.62 o 
  -2  11   4      845.71      848.74     31.83 o 
  -1  11   4     6753.14     7304.78     94.73 o 
   0  11   4       84.25      122.73     18.18 o 
   1  11   4     2075.47     1897.35     46.60 o 
   2  11   4      983.89     1054.96     37.95 o 
   3  11   4     2565.36     2545.91     80.69 o 
   4  11   4     1648.71     1744.48     70.65 o 
   5  11   4       29.06       20.92     28.97 o 
   6  11   4      840.17      919.91     63.35 o 
   7  11   4      358.15      369.32     49.09 o 
  -9  12   4      157.82      155.45     46.46 o 
  -8  12   4       95.94      109.92     61.99 o 
  -7  12   4     2393.98     2286.25     89.42 o 
  -6  12   4     1960.16     2067.53     81.10 o 
  -5  12   4      677.52      616.40     52.53 o 
  -4  12   4     1364.15     1423.04     71.29 o 
  -3  12   4       29.29       30.03     27.66 o 
  -2  12   4     4537.92     4824.98    119.78 o 
  -1  12   4      119.99       45.84     23.33 o 
   0  12   4     4940.07     5126.38    115.58 o 
   1  12   4      560.08      632.69     29.42 o 
   2  12   4     5395.35     5264.17    112.33 o 
   3  12   4       41.43       41.51     42.95 o 
   4  12   4    10850.40    11073.21    215.16 o 
   5  12   4      240.50      198.95     38.32 o 
   6  12   4     5477.41     5559.56    143.63 o 
   7  12   4      308.83      295.08     47.71 o 
  -8  13   4      136.16      199.73     56.88 o 
  -7  13   4       29.49       16.43     33.91 o 
  -6  13   4     1854.13     1869.58     79.56 o 
  -5  13   4      179.94      195.88     56.24 o 
  -3  13   4      696.26      808.40     61.11 o 
  -2  13   4     2371.50     2363.29    132.06 o 
  -1  13   4      306.28      320.50     30.59 o 
   0  13   4     1746.60     1722.43     59.90 o 
   1  13   4      258.42      256.42     31.23 o 
   2  13   4     2938.67     2922.70    109.00 o 
   3  13   4      196.49      172.06     72.26 o 
   4  13   4     2082.90     1947.05    107.29 o 
   5  13   4      277.86      276.43     41.68 o 
   6  13   4       11.05       25.34     32.98 o 
   7  13   4      226.75      267.24     53.08 o 
  -8  14   4        0.41      -77.81     51.87 o 
  -7  14   4     1192.29     1167.75    102.52 o 
  -6  14   4        6.43      -14.00     51.71 o 
  -5  14   4      640.02      718.00     87.25 o 
  -4  14   4      124.75       92.78     49.62 o 
  -3  14   4       15.98       60.62     47.17 o 
  -2  14   4       13.85       30.25     57.97 o 
  -1  14   4      403.36      380.35     33.79 o 
   0  14   4      994.60      928.33     47.88 o 
   1  14   4       28.01       21.92     33.16 o 
   2  14   4     2778.01     2551.22     90.49 o 
   3  14   4       18.29       56.76     42.95 o 
   4  14   4       27.23       81.37     55.13 o 
   5  14   4      688.23      646.43     78.18 o 
   6  14   4       27.08        7.79     51.34 o 
   7  14   4       15.33      -12.01     53.85 o 
  -8  15   4      677.14      559.91     86.68 o 
  -7  15   4       36.88       48.07     58.97 o 
  -6  15   4      995.44     1154.31     98.46 o 
  -5  15   4     2516.28     2441.15    163.79 o 
  -4  15   4      446.04      607.77     73.82 o 
  -3  15   4      711.26      714.81    104.91 o 
  -2  15   4     2319.94     2380.25     91.94 o 
  -1  15   4      181.51      190.49     55.78 o 
   0  15   4        7.20       24.53     27.35 o 
   1  15   4        1.75       10.02     34.27 o 
   2  15   4      240.99      209.05     50.86 o 
   3  15   4      801.58      763.47     98.49 o 
   4  15   4       57.76       66.96     58.88 o 
   5  15   4       11.74       12.22     89.39 o 
   6  15   4      892.13      810.54     89.97 o 
  -7  16   4       72.22       -0.22     58.19 o 
  -6  16   4      584.79      600.66     83.83 o 
  -5  16   4       76.13      181.74    110.26 o 
  -4  16   4     1267.91     1300.66     96.66 o 
  -3  16   4      546.92      503.35    140.24 o 
  -2  16   4     1596.97     1692.09     82.46 o 
  -1  16   4     1157.42     1152.20     68.82 o 
   0  16   4      333.43      330.26     45.44 o 
   1  16   4        1.19       29.97     35.31 o 
   2  16   4     1707.22     1751.26    100.98 o 
   3  16   4      982.24     1120.96    112.40 o 
   4  16   4     7410.23     7263.74    223.64 o 
   5  16   4       10.25       -0.78     49.06 o 
   6  16   4     2225.73     2370.33    134.93 o 
  -7  17   4       40.78       23.12     64.13 o 
  -6  17   4      317.90      304.68     74.51 o 
  -5  17   4       42.45       74.27     56.21 o 
  -4  17   4      357.82      283.86     62.23 o 
  -3  17   4      267.10      415.82     80.82 o 
  -2  17   4     4925.59     4891.22    134.92 o 
  -1  17   4        4.13      -10.26     38.28 o 
   0  17   4     1018.01     1093.64     93.21 o 
   1  17   4      135.16      166.05     43.29 o 
   2  17   4     1470.17     1281.50     96.88 o 
   3  17   4      372.09      371.52     65.15 o 
   4  17   4     1004.72     1083.25     94.85 o 
   5  17   4       79.94      149.79     65.30 o 
  -6  18   4      452.05      514.32     82.04 o 
  -5  18   4     1206.52     1412.11    109.83 o 
  -4  18   4        4.92      -25.37     52.64 o 
  -3  18   4     1311.62     1313.56     98.51 o 
  -2  18   4      109.27      126.65     46.98 o 
  -1  18   4     2958.96     2943.34    136.10 o 
   0  18   4      104.56      -28.56     63.10 o 
   1  18   4       85.99       48.07     40.41 o 
   2  18   4      544.71      592.82     72.39 o 
   3  18   4     1070.08      921.63     87.35 o 
   4  18   4      520.90      504.72     96.88 o 
   5  18   4       64.01      -28.25     54.14 o 
  -6  19   4      239.30      219.35     70.50 o 
  -5  19   4     3835.47     3748.06    163.50 o 
  -4  19   4     1656.15     1453.11    109.31 o 
  -3  19   4     3959.02     3814.34    156.93 o 
  -2  19   4      859.81      912.05     86.47 o 
  -1  19   4     1982.08     1898.07    117.62 o 
   0  19   4      652.45      776.55     91.86 o 
   1  19   4      140.05      184.13    107.05 o 
   2  19   4      333.19      274.44     62.73 o 
   3  19   4      577.37      555.36    138.10 o 
   4  19   4       48.87      -14.68     52.84 o 
  -5  20   4       36.45       20.19     60.44 o 
  -4  20   4       40.21      -51.63     56.56 o 
  -3  20   4      181.99      203.56     63.70 o 
  -2  20   4      166.40      186.27    113.47 o 
  -1  20   4       81.79       79.74     73.24 o 
   0  20   4      173.94      180.22     76.81 o 
   1  20   4      810.83      670.14    133.81 o 
   2  20   4      147.33       78.94     55.36 o 
   3  20   4      737.52      582.59     80.18 o 
  -4  21   4      140.03       60.77     63.55 o 
  -3  21   4        2.46      -62.80     55.75 o 
  -2  21   4        3.71     -109.19    103.84 o 
  -1  21   4      155.10      118.12     75.85 o 
   0  21   4        1.98      -93.83     72.05 o 
   1  21   4      196.83      -56.74    103.84 o 
   2  21   4      134.80       54.60    113.47 o 
   3  21   4      231.63      163.04     64.31 o 
  -3  22   4     1211.22     1387.38    185.20 o 
  -2  22   4      243.94      346.85    125.25 o 
  -1  22   4     1110.23     1026.83    107.86 o 
   0  22   4        1.06       54.86     91.53 o 
   1  22   4      670.37      913.15    152.01 o 
 -10   1   5       16.97      -22.79     35.05 o 
  -9   1   5       63.45       84.64     59.95 o 
  -8   1   5      486.91      455.79     43.47 o 
  -7   1   5     1911.78     1926.42     70.20 o 
  -6   1   5      246.26      231.81     27.53 o 
  -5   1   5     4936.08     5114.41     92.38 o 
  -4   1   5     1004.86      994.88     33.12 o 
  -3   1   5    25856.64    10221.25    290.11 o 
  -2   1   5      496.32      650.14     29.77 o 
   0   1   5    12947.55    13682.39    273.57 o 
   1   1   5     4664.19     4433.51    142.11 o 
   2   1   5     2575.30     3058.84     59.34 o 
   3   1   5    10553.82    10841.11    164.33 o 
   4   1   5       12.04       17.81      8.83 o 
   5   1   5     9875.00    10504.11    194.03 o 
   6   1   5       77.26       92.78     23.06 o 
   7   1   5     3814.14     3635.84    103.68 o 
   8   1   5       74.96       81.59     37.42 o 
 -10   2   5      902.42      854.87     78.55 o 
  -9   2   5      775.94      935.90     76.27 o 
  -8   2   5      208.10      163.59     36.79 o 
  -7   2   5     2573.02     2515.26     80.09 o 
  -6   2   5     2960.91     2863.95     65.98 o 
  -5   2   5     1514.95     1356.94     47.90 o 
  -4   2   5      183.75      181.45     20.02 o 
  -2   2   5     1216.49     1176.41     44.37 o 
  -1   2   5     6530.75     6633.99    146.56 o 
   0   2   5       15.53        1.16      5.96 o 
   1   2   5      659.42      775.61     70.38 o 
   2   2   5     2693.35     2480.43     47.37 o 
   3   2   5      442.10      398.60     21.06 o 
   4   2   5      538.39      480.58     26.59 o 
   5   2   5      423.28      468.90     33.21 o 
   6   2   5       48.25       66.13     26.97 o 
   7   2   5      646.14      672.89     51.79 o 
   8   2   5      825.56      880.81     90.13 o 
 -10   3   5      441.45      417.01     60.54 o 
  -9   3   5       74.12       43.17     31.93 o 
  -8   3   5     1793.17     1876.02     76.57 o 
  -7   3   5     9139.13     9092.40    156.04 o 
  -6   3   5     7574.71     7316.21    128.71 o 
  -5   3   5    11151.25    11219.83    139.38 o 
  -4   3   5      159.28      220.15     19.33 o 
  -3   3   5    23555.97    22516.51    469.72 o 
  -2   3   5    17574.21    17231.61    269.55 o 
  -1   3   5    27166.62    27337.13    538.38 o 
   0   3   5      310.88      288.93     17.92 o 
   1   3   5      900.91      793.33     38.17 o 
   2   3   5    19851.03    20797.20    257.66 o 
   3   3   5    10662.92    10536.15    141.65 o 
   4   3   5     3046.02     2958.63     98.14 o 
   5   3   5     3288.00     3281.95     68.45 o 
   6   3   5      606.30      559.77     39.30 o 
   7   3   5     4772.75     4636.55    120.41 o 
   8   3   5     1055.42      990.59     64.86 o 
 -10   4   5      325.36      354.81     57.90 o 
  -9   4   5     1504.27     1415.61     91.18 o 
  -8   4   5      912.84      937.66     58.43 o 
  -7   4   5      513.80      541.46     39.99 o 
  -6   4   5    10020.19     9466.32    157.04 o 
  -5   4   5      206.17      251.78     21.89 o 
  -4   4   5     1035.27      821.46     27.38 o 
  -3   4   5      156.84      156.16     18.91 o 
  -2   4   5     4670.21     4694.91     92.04 o 
  -1   4   5     1633.54     1645.66     92.06 o 
   0   4   5      122.06      144.98     19.78 o 
   1   4   5        3.27        8.10     10.52 o 
   2   4   5      901.76      954.14     34.55 o 
   3   4   5      725.64      626.27     29.28 o 
   4   4   5       82.55       72.55     15.88 o 
   5   4   5       46.44       49.37     18.72 o 
   6   4   5        6.65        2.65     24.25 o 
   7   4   5      301.23      312.40     42.35 o 
   8   4   5       58.23       81.90     32.75 o 
 -10   5   5      318.75      284.68     45.97 o 
  -9   5   5     2203.74     2142.47     83.85 o 
  -8   5   5     2003.53     2029.74     77.45 o 
  -7   5   5       55.03       51.89     31.83 o 
  -6   5   5     9190.44     9606.44    159.87 o 
  -5   5   5      137.55      130.52     19.09 o 
  -4   5   5     3696.60     3273.94     53.48 o 
  -2   5   5    17228.58    17186.26    211.10 o 
  -1   5   5    26059.30    27175.88    537.88 o 
   0   5   5     8064.65     7928.98    176.81 o 
   1   5   5      174.60      318.94     19.65 o 
   2   5   5    14639.87    14789.37    315.29 o 
   3   5   5     8525.36     9809.45    123.79 o 
   4   5   5     1458.38     1432.99     56.48 o 
   5   5   5     1509.53     1404.35    112.69 o 
   6   5   5     2125.92     2391.86     97.07 o 
   7   5   5      910.26      798.66     90.57 o 
   8   5   5     1078.48     1049.49     69.18 o 
 -10   6   5       15.79      -44.93     29.96 o 
  -9   6   5      879.17      848.72     60.43 o 
  -8   6   5       53.17       37.61     28.15 o 
  -7   6   5      599.91      667.77     44.19 o 
  -6   6   5       89.15       80.35     25.03 o 
  -5   6   5      277.51      193.28     47.45 o 
  -4   6   5      184.20      181.37     15.73 o 
  -3   6   5      479.00      523.41     28.70 o 
  -2   6   5     2172.17     2002.41     41.68 o 
  -1   6   5     1194.07     1307.16     38.38 o 
   0   6   5       78.98       83.46     16.08 o 
   1   6   5      361.16      395.58     24.45 o 
   2   6   5      380.24      366.71     24.33 o 
   3   6   5       14.86        7.70      9.61 o 
   4   6   5       56.20       66.58     18.52 o 
   5   6   5      279.11      240.25     29.66 o 
   6   6   5        9.81       22.38     23.08 o 
   7   6   5       26.88       16.09     27.77 o 
   8   6   5       35.62       33.12     30.45 o 
 -10   7   5      390.30      338.10     47.70 o 
  -9   7   5      525.02      541.89     51.72 o 
  -8   7   5      688.75      712.72     48.39 o 
  -7   7   5        3.71       -0.94     25.34 o 
  -6   7   5     2487.53     2509.50     70.78 o 
  -5   7   5      493.92      624.52     37.37 o 
  -4   7   5    17229.03    18077.14    226.77 o 
  -3   7   5      410.14      414.29     33.52 o 
  -2   7   5    37008.16    37482.99    408.81 o 
  -1   7   5     1823.74     2150.53     45.49 o 
   0   7   5    13865.42    13880.23    228.95 o 
   1   7   5     7177.69     8129.41    137.88 o 
   2   7   5     4337.65     4536.46     87.92 o 
   3   7   5       88.53      110.03     19.31 o 
   4   7   5    13313.25    13573.27    235.98 o 
   5   7   5       28.86       31.12     23.45 o 
   6   7   5      139.56      141.10     29.18 o 
   7   7   5       56.58       26.53     26.83 o 
   8   7   5      685.82      732.12     59.93 o 
  -9   8   5      318.88      329.32     45.06 o 
  -8   8   5      899.24      861.68     52.36 o 
  -7   8   5     2313.22     2323.59     72.56 o 
  -6   8   5     1441.67     1379.84     55.41 o 
  -5   8   5     4671.97     4664.59    139.99 o 
  -4   8   5     1811.94     1863.77     61.77 o 
  -3   8   5        2.93      -11.61     19.43 o 
  -2   8   5      974.56     1125.61     31.94 o 
  -1   8   5     1059.85     1137.12     35.62 o 
   0   8   5       58.75       30.79     14.64 o 
   1   8   5      247.99      252.23     19.54 o 
   2   8   5      388.03      442.14     27.12 o 
   3   8   5      389.00      343.53     27.18 o 
   4   8   5       18.24       38.22     15.41 o 
   5   8   5       13.98       -6.65     20.73 o 
   6   8   5      122.23      159.37     30.59 o 
   7   8   5      426.55      510.99     43.54 o 
   8   8   5       61.55       45.80     33.39 o 
  -9   9   5      625.11      602.52     54.68 o 
  -8   9   5      926.93      923.40     53.72 o 
  -7   9   5      638.26      637.79     52.45 o 
  -6   9   5     3037.47     3010.91     78.10 o 
  -5   9   5     1494.63     1655.95     62.36 o 
  -4   9   5    14968.61    16402.53    214.19 o 
  -3   9   5      831.17      712.79     38.86 o 
  -2   9   5    15533.71    15146.29    212.20 o 
  -1   9   5      501.80      616.65     26.93 o 
   0   9   5     5919.13     5539.17    101.46 o 
   1   9   5      997.30     1109.78     33.06 o 
   2   9   5    11469.42    12026.65    178.55 o 
   3   9   5     1611.64     1811.02     53.59 o 
   4   9   5    16257.99    16332.72    277.38 o 
   5   9   5       34.84       82.98     24.64 o 
   6   9   5      198.16      193.45     31.08 o 
   7   9   5      823.68      979.61     56.07 o 
   8   9   5     1054.49     1005.16     67.62 o 
  -9  10   5      165.64      173.04     53.04 o 
  -8  10   5       32.33       34.90     36.31 o 
  -7  10   5        2.17      -15.93     29.17 o 
  -6  10   5      361.18      350.56     34.17 o 
  -5  10   5     1188.31     1151.05     57.59 o 
  -4  10   5        0.39       11.15     19.84 o 
  -3  10   5       21.33       17.32     15.09 o 
  -2  10   5      534.51      546.49     25.37 o 
  -1  10   5      615.93      669.47     25.54 o 
   0  10   5       41.17       36.07     20.15 o 
   1  10   5       11.92        8.18     14.28 o 
   2  10   5      606.48      730.81     38.78 o 
   3  10   5       91.85       79.45     20.24 o 
   4  10   5      986.51      890.21     90.44 o 
   5  10   5       92.98       67.87     29.67 o 
   6  10   5       31.76       53.79     25.62 o 
   7  10   5      309.36      321.03     48.15 o 
  -9  11   5      427.65      459.20     57.37 o 
  -8  11   5       85.41       69.11     40.00 o 
  -7  11   5      355.71      354.49     47.39 o 
  -6  11   5      202.67      186.55     71.34 o 
  -5  11   5     1129.94     1318.62     77.94 o 
  -4  11   5       29.85       36.70     26.62 o 
  -3  11   5     5882.82     6105.98    261.71 o 
  -2  11   5     5736.63     6138.43     84.78 o 
  -1  11   5    10315.25    10924.62    133.95 o 
   0  11   5     2215.28     2233.32     63.35 o 
   1  11   5       85.68       49.39     16.64 o 
   2  11   5     1155.17     1161.74     53.00 o 
   3  11   5    13334.04    13995.13    252.76 o 
   4  11   5       73.64       42.11     28.59 o 
   5  11   5     2203.13     2221.12     83.60 o 
   6  11   5     2866.70     3133.42    103.65 o 
   7  11   5     1894.08     2113.12    111.33 o 
  -9  12   5      264.98      334.67     67.28 o 
  -8  12   5      542.67      448.95     54.33 o 
  -7  12   5     1261.71     1378.48     98.74 o 
  -6  12   5      510.51      589.51     52.16 o 
  -5  12   5      578.75      583.57     50.75 o 
  -4  12   5       12.68      -25.27     23.31 o 
  -3  12   5      576.93      254.78     61.02 o 
  -2  12   5        1.84       10.54     20.35 o 
  -1  12   5      582.05      674.90     37.96 o 
   0  12   5      279.14      333.93     32.01 o 
   1  12   5       74.71       74.13     19.03 o 
   2  12   5      214.92      258.06     30.33 o 
   3  12   5      775.04      741.35     63.46 o 
   4  12   5      236.83      242.75     36.57 o 
   5  12   5      172.15      230.24     56.79 o 
   6  12   5      130.80       90.74     36.56 o 
   7  12   5      425.80      305.58     49.05 o 
  -8  13   5      811.78      824.45     66.56 o 
  -7  13   5      850.55      885.34     72.66 o 
  -6  13   5      884.44      861.84     79.00 o 
  -5  13   5      807.75     1040.71    173.42 o 
  -4  13   5      744.50      673.35     93.13 o 
  -3  13   5      704.47      523.31    287.86 o 
  -2  13   5     1975.15     2077.03     82.24 o 
  -1  13   5       30.97       -4.81     31.21 o 
   0  13   5      282.53      320.59     33.10 o 
   1  13   5      107.25       89.62     27.60 o 
   2  13   5     3885.41     3972.92    130.56 o 
   3  13   5     2111.69     2223.97    108.35 o 
   4  13   5      229.56      219.75     54.18 o 
   5  13   5      139.77      142.18     37.62 o 
   6  13   5      641.22      576.06     55.51 o 
   7  13   5     1750.46     1875.17    100.26 o 
  -8  14   5       29.85      -66.60     57.27 o 
  -7  14   5     1219.05     1352.49    252.11 o 
  -6  14   5       60.41      109.96     57.23 o 
  -5  14   5      504.79      669.64     78.95 o 
  -4  14   5       97.94      120.25     66.37 o 
  -3  14   5      276.99      213.11     44.99 o 
  -2  14   5       66.19       86.01     39.26 o 
  -1  14   5      633.96      641.87     46.20 o 
   0  14   5       97.90       93.64     28.64 o 
   1  14   5       19.88       14.88     32.28 o 
   2  14   5      673.18      721.10     88.92 o 
   3  14   5      212.35      158.46     66.37 o 
   4  14   5        1.85        0.26     44.74 o 
   5  14   5       62.70       78.29     53.81 o 
   6  14   5      832.88      874.65     91.23 o 
  -8  15   5      167.13      180.49     73.26 o 
  -7  15   5     1900.77     1793.69    228.02 o 
  -6  15   5      966.46     1050.93    292.79 o 
  -5  15   5     3492.19     3626.69    150.17 o 
  -4  15   5     1861.25     1825.25    109.69 o 
  -3  15   5     6057.76     6335.09    239.26 o 
  -2  15   5     2782.11     2770.19     96.95 o 
  -1  15   5     3220.68     3333.45    105.58 o 
   0  15   5      501.53      528.17     40.96 o 
   1  15   5     4088.85     4502.08    124.14 o 
   2  15   5     1639.33     1615.56     97.99 o 
   3  15   5    10098.03     9884.42    266.71 o 
   4  15   5      488.57      604.44     76.97 o 
   5  15   5     2134.30     2442.72    130.61 o 
   6  15   5       58.63       19.57     57.36 o 
  -7  16   5       30.90      -27.77     56.72 o 
  -6  16   5      401.84      382.38     79.75 o 
  -5  16   5       26.17       73.36     57.41 o 
  -4  16   5       93.74      117.44     55.75 o 
  -3  16   5       15.04       -7.49     48.79 o 
  -2  16   5        9.87       35.60     42.09 o 
  -1  16   5     2330.36     2027.76     87.92 o 
   0  16   5       63.65       94.59     37.77 o 
   1  16   5       30.73       -4.90     34.88 o 
   2  16   5       63.07       91.91     92.60 o 
   3  16   5       43.66      -15.11     47.17 o 
   4  16   5      150.24      103.64     54.78 o 
   5  16   5       98.49       80.54     58.35 o 
   6  16   5       83.90      112.57     63.76 o 
  -7  17   5      132.48       79.76     64.66 o 
  -6  17   5      761.63      711.40     89.21 o 
  -5  17   5      717.09      575.52    126.32 o 
  -4  17   5     1568.89     1460.27    104.81 o 
  -3  17   5     1842.26     1974.49    147.73 o 
  -2  17   5     6381.03     6311.91    159.75 o 
  -1  17   5     4730.46     4952.25    136.57 o 
   0  17   5     1017.35     1073.22     94.98 o 
   1  17   5      251.94      225.10     46.29 o 
   2  17   5     2210.71     2446.90    120.11 o 
   3  17   5       30.10       44.76     63.70 o 
   4  17   5      777.44      751.77     82.22 o 
   5  17   5      173.35      135.49     61.55 o 
  -6  18   5      608.56      430.77     79.22 o 
  -5  18   5      489.24      530.46    100.63 o 
  -4  18   5        3.05      -10.14     57.27 o 
  -3  18   5      275.81      388.25     93.13 o 
  -2  18   5      968.26      955.48    106.11 o 
  -1  18   5        1.11      -75.12     62.61 o 
   0  18   5      361.46      334.37     74.18 o 
   1  18   5     1223.75     1086.65     72.24 o 
   2  18   5      132.33      100.11     51.59 o 
   3  18   5       26.68      -12.13     46.92 o 
   4  18   5        2.07       31.72     55.13 o 
   5  18   5        1.32       27.92     60.12 o 
  -6  19   5      452.06      431.18     82.43 o 
  -5  19   5        7.40       15.51     59.95 o 
  -4  19   5     1775.97     1528.10    150.94 o 
  -3  19   5      776.15      906.90    208.75 o 
  -2  19   5     1808.78     1841.71    119.36 o 
  -1  19   5     1029.17     1056.76    101.22 o 
   0  19   5      619.17      671.95     87.04 o 
   1  19   5     2213.84     2291.97    190.55 o 
   2  19   5      352.13      510.96     73.83 o 
   3  19   5      255.30      225.46     63.04 o 
   4  19   5      276.15      273.36     69.51 o 
  -5  20   5      504.89      349.36     78.19 o 
  -4  20   5      568.50      503.30     82.81 o 
  -3  20   5       29.36      -17.26     55.08 o 
  -2  20   5      168.64      -31.04    107.05 o 
  -1  20   5      222.66      281.01     76.45 o 
   0  20   5       24.59      -20.21     70.02 o 
   1  20   5      433.34      369.33    120.97 o 
   2  20   5       40.77        3.93     50.51 o 
   3  20   5        2.34       37.37     56.19 o 
  -4  21   5     2624.75     2514.55    142.20 o 
  -3  21   5      415.40      321.15    132.74 o 
  -2  21   5     4600.16     4322.73    260.13 o 
  -1  21   5      200.48      240.74     74.97 o 
   0  21   5     1688.80     1861.52    132.46 o 
   1  21   5        3.95      -68.51    112.40 o 
   2  21   5     1794.80     1600.42    187.34 o 
  -2  22   5       59.04      -46.03    118.83 o 
  -1  22   5       60.85       12.38     79.85 o 
   0  22   5       19.08      138.43     80.83 o 
   1  22   5      141.45      130.60    124.18 o 
 -10   0   6      362.73      324.37     78.15 o 
  -9   0   6       28.14      -12.85     49.24 o 
  -8   0   6     1654.65     1599.95    122.04 o 
  -7   0   6      110.67      105.98     52.46 o 
  -6   0   6     9222.17     9013.94    171.71 o 
  -5   0   6     1165.12     1506.09     68.43 o 
  -4   0   6    33394.14    29046.45   1641.10 o 
  -1   0   6      491.38      726.88     65.30 o 
   1   0   6     2432.63        1.33      7.14 o 
   2   0   6    43199.80    45351.95    698.75 o 
   3   0   6     3559.24     3774.78     86.47 o 
   4   0   6     5153.50     4700.89    105.67 o 
   5   0   6       61.89        0.74     21.53 o 
   6   0   6     3421.56     3627.30    122.25 o 
   7   0   6      709.70      679.68     64.33 o 
   8   0   6     1712.45     1553.31    128.46 o 
 -10   1   6      371.10      371.62     57.40 o 
  -9   1   6      457.23      457.79     58.99 o 
  -8   1   6      231.62      204.34     35.15 o 
  -7   1   6     1587.86     1634.09     66.93 o 
  -6   1   6       35.74       14.84     15.40 o 
  -5   1   6     1240.53     1343.37     57.33 o 
  -4   1   6     1747.20     2037.95     61.19 o 
  -3   1   6     6168.58     6506.76    122.32 o 
  -2   1   6     3778.49     3599.19     68.11 o 
  -1   1   6       10.39        6.08     12.95 o 
   0   1   6       10.21        2.95      8.61 o 
   1   1   6     1150.54     1191.77     64.02 o 
   2   1   6     8964.11    10226.02    137.45 o 
   3   1   6      415.99      343.89     22.81 o 
   4   1   6      835.76      726.71     43.16 o 
   5   1   6       56.41       67.84     24.08 o 
   6   1   6     1178.74     1212.01     55.63 o 
   7   1   6     1431.19     1428.15    123.15 o 
   8   1   6      696.91      570.66     65.09 o 
 -10   2   6       10.69       35.33     40.10 o 
  -9   2   6       99.05       79.96     33.57 o 
  -8   2   6      546.48      557.40     47.37 o 
  -7   2   6      886.93      857.82     50.46 o 
  -6   2   6      204.44      230.26     25.47 o 
  -5   2   6      953.55      977.67     37.35 o 
  -4   2   6      203.88      356.24     42.34 o 
  -3   2   6    25840.54    24752.27    746.62 o 
  -2   2   6     2066.07     2486.80     93.36 o 
  -1   2   6      139.05      193.28     39.61 o 
   0   2   6    14306.98    14384.77    296.27 o 
   1   2   6      670.84      157.37     34.26 o 
   2   2   6     7648.52     9182.75    125.85 o 
   3   2   6     3057.52     2601.16     48.94 o 
   4   2   6       25.21       32.36     15.50 o 
   5   2   6      802.79      790.88     41.43 o 
   6   2   6      656.74      568.31     38.92 o 
   7   2   6      336.36      377.66     42.19 o 
   8   2   6       51.04       71.61     32.38 o 
 -10   3   6      101.11      139.01     45.57 o 
  -9   3   6      267.61      299.56     43.86 o 
  -8   3   6       45.55       65.08     30.68 o 
  -7   3   6      923.59      924.60     86.22 o 
  -6   3   6      920.99      910.10     39.05 o 
  -5   3   6      954.40     1110.27     46.29 o 
  -4   3   6      132.85      177.83     21.86 o 
  -3   3   6     2299.91     2387.36     56.12 o 
  -2   3   6     7214.83     7386.88    245.68 o 
  -1   3   6     2143.43     1971.59     65.32 o 
   0   3   6     3936.31     1951.54     94.21 o 
   1   3   6      718.57      436.77     42.82 o 
   2   3   6        8.89        2.08     10.72 o 
   3   3   6     1827.44     1862.91     75.39 o 
   4   3   6     1757.50     1744.43     43.03 o 
   5   3   6     4417.62     4657.67     86.50 o 
   6   3   6       15.05        9.32     22.99 o 
   7   3   6     1291.38     1299.67     69.99 o 
   8   3   6      937.78      929.85     64.49 o 
 -10   4   6     1162.76     1041.53     84.02 o 
  -9   4   6        0.98       23.50     31.77 o 
  -8   4   6     1115.50     1059.55     62.18 o 
  -7   4   6      188.34      162.18     30.55 o 
  -6   4   6     9402.07     8909.44    150.72 o 
  -5   4   6        2.67        3.22     24.09 o 
  -4   4   6     7106.62     7477.31     98.77 o 
  -3   4   6     5238.92     5980.49     99.85 o 
  -2   4   6    23880.98    23752.61    911.12 o 
  -1   4   6     9562.05     9547.37    286.90 o 
   0   4   6     2980.14     2688.95     72.16 o 
   1   4   6     3188.14     3040.30     82.19 o 
   2   4   6     1531.79     1440.71     42.44 o 
   3   4   6      217.44      188.26     19.61 o 
   4   4   6      856.48      877.22     43.08 o 
   5   4   6      389.67      376.24     28.45 o 
   6   4   6      588.02      585.18     46.65 o 
   7   4   6      651.55      672.08     53.04 o 
   8   4   6      748.32      638.34     55.75 o 
 -10   5   6      109.35       91.10     38.84 o 
  -9   5   6       45.20       -1.85     31.64 o 
  -8   5   6       20.16      -39.87     26.58 o 
  -7   5   6      292.30      322.03     34.96 o 
  -6   5   6      371.80      394.23     34.72 o 
  -5   5   6      185.94      241.62     23.15 o 
  -4   5   6      985.44      994.16     30.86 o 
  -3   5   6     3439.66     3356.74     84.21 o 
  -2   5   6      134.37      162.28     15.90 o 
  -1   5   6     5933.35     5868.24    138.46 o 
   0   5   6     1115.82     1388.33     44.70 o 
   1   5   6    11294.27    12189.48    208.75 o 
   2   5   6      834.94      671.36    116.79 o 
   3   5   6     4480.66     5075.84     84.17 o 
   4   5   6      163.11      162.79     21.61 o 
   5   5   6      285.46      272.75     31.33 o 
   6   5   6      238.26      248.50     33.19 o 
   7   5   6     2158.02     2117.12    104.12 o 
   8   5   6      455.48      404.87     47.95 o 
 -10   6   6       33.57      -18.52     33.44 o 
  -9   6   6     2962.01     2957.64     99.04 o 
  -8   6   6      130.04      124.34     32.43 o 
  -7   6   6    10586.92    10247.63    174.94 o 
  -6   6   6      577.80      722.46     56.51 o 
  -5   6   6    16069.77    16765.38    246.69 o 
  -4   6   6      635.61      579.37     29.57 o 
  -3   6   6    30796.60    30291.81    700.90 o 
  -2   6   6    10193.43    10903.27    174.05 o 
  -1   6   6    51751.32    54409.69   1059.06 o 
   0   6   6     1430.69     1472.49     47.54 o 
   1   6   6    27295.08    27356.14    512.70 o 
   2   6   6       35.65       28.29     15.18 o 
   3   6   6    11723.59    12282.23    184.33 o 
   4   6   6     1416.44     1325.06     65.75 o 
   5   6   6     2776.32     2761.25    178.35 o 
   6   6   6      271.98      219.92     32.38 o 
   7   6   6     3001.97     2947.63     97.41 o 
   8   6   6      865.55      991.76     67.78 o 
 -10   7   6      721.67      757.48     62.92 o 
  -9   7   6       17.91       30.45     31.77 o 
  -8   7   6      288.15      336.98     39.26 o 
  -7   7   6        4.16       35.84     27.32 o 
  -6   7   6     3152.36     3368.76     81.96 o 
  -5   7   6      624.88      684.27     39.09 o 
  -4   7   6     2522.38     2664.58     62.00 o 
  -3   7   6     4220.37     4324.16     84.33 o 
  -2   7   6       19.52       -6.59     12.56 o 
  -1   7   6     4870.75     5498.21    111.08 o 
   0   7   6      227.10      233.09     22.68 o 
   1   7   6     4197.97     2113.19     85.64 o 
   2   7   6      717.63      680.79     33.01 o 
   3   7   6     7776.93     7565.45    145.71 o 
   4   7   6        0.95       14.57     15.47 o 
   5   7   6      343.80      270.02     36.08 o 
   6   7   6        4.49      -15.35     24.22 o 
   7   7   6     1514.05     1493.90     73.65 o 
   8   7   6       24.81       39.69     32.77 o 
 -10   8   6       62.03       52.31     37.63 o 
  -9   8   6       66.51       29.60     32.89 o 
  -8   8   6      149.62      111.66     32.31 o 
  -7   8   6      187.34      183.05     31.80 o 
  -6   8   6     1351.37     1323.20     54.29 o 
  -5   8   6      375.95      436.48     46.49 o 
  -4   8   6      258.78      333.01     40.05 o 
  -3   8   6      304.06      237.80     28.28 o 
  -2   8   6     7369.27     7417.99    103.25 o 
  -1   8   6     6191.32     6301.95     95.53 o 
   0   8   6      334.28      268.52     24.08 o 
   1   8   6     2645.04     2917.92     74.62 o 
   2   8   6     1219.62     1256.08     46.56 o 
   3   8   6       94.79       75.41     21.11 o 
   4   8   6     4672.53     4757.14    110.54 o 
   5   8   6       38.51       65.08     24.12 o 
   6   8   6      479.13      630.68     49.59 o 
   7   8   6        1.06      -30.72     38.47 o 
   8   8   6       24.09       45.86     33.95 o 
  -9   9   6       13.72      -25.11     32.69 o 
  -8   9   6      469.48      587.78     46.42 o 
  -7   9   6      308.82      345.28     36.72 o 
  -6   9   6     1472.08     1436.59     57.40 o 
  -5   9   6      412.96      464.53     39.13 o 
  -4   9   6      216.44      278.98     24.36 o 
  -3   9   6      478.03      479.30     35.00 o 
  -2   9   6     1423.52     1390.92     36.74 o 
  -1   9   6     3264.10     3448.70     64.21 o 
   0   9   6        1.40       -3.54     18.46 o 
   1   9   6      149.57      199.09     25.07 o 
   2   9   6     1765.08     1669.86     49.32 o 
   3   9   6     3746.21     3786.27     81.88 o 
   4   9   6     1060.93     1041.22     54.55 o 
   5   9   6     1121.41     1271.94     54.38 o 
   6   9   6     1622.84     1759.85     66.04 o 
   7   9   6     1456.39     1446.19     71.69 o 
  -9  10   6      872.48     1018.96     73.64 o 
  -8  10   6        1.01       -2.74     28.26 o 
  -7  10   6     2908.28     3007.37     83.22 o 
  -6  10   6      127.25       96.27     27.46 o 
  -5  10   6     3495.49     3186.65     86.22 o 
  -4  10   6      130.23      179.89     22.96 o 
  -3  10   6     8540.96     9026.65    168.62 o 
  -2  10   6      427.14      483.81     23.63 o 
  -1  10   6    25489.06    25831.44    325.53 o 
   0  10   6      332.56      413.33     31.22 o 
   1  10   6     7167.55     7421.66    126.35 o 
   2  10   6       34.84       17.64     14.07 o 
   3  10   6    12232.96    12541.41    194.60 o 
   4  10   6      751.50      639.08     39.02 o 
   5  10   6     2752.07     2888.54     86.71 o 
   6  10   6      265.07      275.78     37.24 o 
   7  10   6     2952.79     2740.02    123.08 o 
  -9  11   6      108.96       73.31     43.93 o 
  -8  11   6      726.68      679.96     61.62 o 
  -7  11   6       64.22       44.56     54.34 o 
  -6  11   6       29.70       19.76     32.77 o 
  -5  11   6       18.42        8.01     29.88 o 
  -4  11   6      648.17      650.47     39.90 o 
  -3  11   6     3386.48     3496.40    162.98 o 
  -2  11   6      349.34      404.29     22.72 o 
  -1  11   6     2822.35     2783.31     59.85 o 
   0  11   6       48.13       95.04     24.92 o 
   1  11   6     2578.92     2517.67     56.81 o 
   2  11   6        6.90        4.82     16.35 o 
   3  11   6     2106.01     2168.70     76.33 o 
   4  11   6        1.74      -26.42     25.67 o 
   5  11   6     3957.77     3852.67    112.49 o 
   6  11   6        2.88      -11.20     32.37 o 
   7  11   6      663.69      590.41     59.33 o 
  -9  12   6        3.10       -9.79     40.07 o 
  -8  12   6     2402.57     2359.21     96.28 o 
  -7  12   6       10.95      -26.94     33.15 o 
  -6  12   6     3366.22     3292.74    103.58 o 
  -5  12   6       51.08       48.59     39.71 o 
  -4  12   6     1553.09     1670.53     78.19 o 
  -3  12   6     1014.98     1058.59    122.34 o 
  -2  12   6     7964.90     8488.62    148.39 o 
  -1  12   6        7.72       -7.29     21.94 o 
   0  12   6     3552.71     3542.39     83.23 o 
   1  12   6     1174.93     1255.34     42.81 o 
   2  12   6     3220.31     3124.22     84.26 o 
   3  12   6     2216.47     2368.08     80.67 o 
   4  12   6      457.89      492.19     47.21 o 
   5  12   6      348.62      389.83     46.16 o 
   6  12   6     1427.29     1662.28     83.52 o 
   7  12   6      484.28      458.44     57.16 o 
  -8  13   6       24.86       18.88     38.21 o 
  -7  13   6       22.20       31.05     36.55 o 
  -6  13   6       42.03        6.32     32.81 o 
  -5  13   6     1166.14     1069.04     90.74 o 
  -4  13   6        3.18       17.74     40.24 o 
  -3  13   6      435.11      442.01     72.64 o 
  -2  13   6       98.80       75.65     38.79 o 
  -1  13   6       46.17       17.09     24.58 o 
   0  13   6      285.73      289.40     32.80 o 
   1  13   6       20.08       -0.91     25.45 o 
   2  13   6     2192.38     2001.11    119.02 o 
   3  13   6      664.45      700.47    168.07 o 
   4  13   6     2259.05     2215.05     83.20 o 
   5  13   6      531.47      539.55     65.60 o 
   6  13   6     2307.02     2409.02     96.78 o 
  -8  14   6      641.04      726.14     88.97 o 
  -7  14   6      257.26      176.85     65.69 o 
  -6  14   6     1798.92     1952.43    119.19 o 
  -5  14   6      183.86      107.13     89.39 o 
  -4  14   6       78.89       97.08     53.24 o 
  -3  14   6       10.88       16.04     39.27 o 
  -2  14   6        5.60       14.06     37.67 o 
  -1  14   6        4.56       21.12     24.89 o 
   0  14   6     1032.58     1010.57     51.34 o 
   1  14   6      422.32      535.48     67.68 o 
   2  14   6      305.65      268.83     55.05 o 
   3  14   6      159.83      133.44     51.48 o 
   4  14   6     1004.82     1032.24    102.77 o 
   5  14   6      255.84      150.86     57.38 o 
   6  14   6       11.32        2.33     51.50 o 
  -8  15   6      197.10      131.00     69.26 o 
  -7  15   6      253.30      220.02    144.52 o 
  -6  15   6      107.56      141.38     88.85 o 
  -5  15   6       17.76        4.60     52.27 o 
  -4  15   6       23.16       -5.20     72.26 o 
  -3  15   6      214.76      198.75     63.70 o 
  -2  15   6     1909.01     2034.53    100.80 o 
  -1  15   6      577.76      675.30     58.35 o 
   0  15   6     1116.46     1142.55     55.72 o 
   1  15   6      607.23      624.29     54.29 o 
   2  15   6      536.63      609.71     67.93 o 
   3  15   6        6.27       -5.19     45.39 o 
   4  15   6      554.25      497.24     72.17 o 
   5  15   6        7.26      -25.78     86.18 o 
   6  15   6      622.89      657.27     89.51 o 
  -7  16   6        0.72        2.46     60.38 o 
  -6  16   6      760.40      924.87     96.77 o 
  -5  16   6      659.83      672.29     82.02 o 
  -4  16   6     2512.22     2871.37    246.75 o 
  -3  16   6       19.84       -2.70     50.09 o 
  -2  16   6    10094.05    10070.42    215.39 o 
  -1  16   6     1646.55     1600.16     94.56 o 
   0  16   6     2704.68     2875.32     99.08 o 
   1  16   6        1.30      -25.97     33.78 o 
   2  16   6     3489.00     3548.20    190.02 o 
   3  16   6        0.93       51.41     48.20 o 
   4  16   6      462.37      520.12     74.53 o 
   5  16   6      376.37      366.71     73.26 o 
  -7  17   6      514.33      419.44    125.25 o 
  -6  17   6       39.83       -6.17     59.40 o 
  -5  17   6      267.54      224.22     66.74 o 
  -4  17   6      576.42      691.41     82.52 o 
  -3  17   6      630.38      546.01     76.07 o 
  -2  17   6     1536.83     1548.96     83.37 o 
  -1  17   6      285.90      352.81     74.58 o 
   0  17   6      128.29      150.26     62.71 o 
   1  17   6      430.97      422.76     72.14 o 
   2  17   6       26.29        4.04     45.19 o 
   3  17   6      282.79      293.17     63.15 o 
   4  17   6       53.60       40.93     53.97 o 
   5  17   6        0.13       -8.80     54.63 o 
  -6  18   6        1.27        3.84     60.95 o 
  -5  18   6     1527.43     1581.99    127.93 o 
  -4  18   6      322.30      445.81    162.72 o 
  -3  18   6     5557.45     5584.12    190.50 o 
  -2  18   6       22.36       17.32     45.66 o 
  -1  18   6     2960.65     3091.27    141.59 o 
   0  18   6      365.12      312.46     73.43 o 
   1  18   6     1564.86     1715.93     87.03 o 
   2  18   6      992.25      986.92     87.73 o 
   3  18   6     2772.73     2509.45    130.60 o 
   4  18   6      159.56      196.50     70.65 o 
  -6  19   6       66.66       28.77     65.64 o 
  -5  19   6        0.58      -69.82     57.38 o 
  -4  19   6       70.25       81.61     62.71 o 
  -3  19   6      970.40     1010.52     93.82 o 
  -2  19   6       27.48      -45.72     58.36 o 
  -1  19   6       86.80      139.69     96.35 o 
   0  19   6        1.25      -23.48     67.59 o 
   1  19   6      728.21      758.99    133.81 o 
   2  19   6        4.02       -7.50     48.43 o 
   3  19   6     1613.14     1542.74    157.90 o 
   4  19   6       28.54       34.25     55.92 o 
  -5  20   6      148.34      103.16     67.11 o 
  -4  20   6        2.53        1.80     71.19 o 
  -3  20   6     1383.80     1017.25    161.11 o 
  -2  20   6      713.21      737.58    141.31 o 
  -1  20   6      409.04      277.08     76.97 o 
   0  20   6     2591.83     2529.58    143.82 o 
   1  20   6      729.48      878.89    148.80 o 
   2  20   6        3.62      -59.27     46.41 o 
   3  20   6      862.90      792.85     90.15 o 
  -4  21   6      108.02      -30.55     64.01 o 
  -3  21   6      243.43      219.45    125.25 o 
  -2  21   6       86.75       74.94    113.47 o 
  -1  21   6      482.11      419.13     86.07 o 
   0  21   6      105.46      133.27     81.35 o 
   1  21   6       26.95       22.48    112.40 o 
   2  21   6       25.89        1.07    112.40 o 
  -2  22   6      663.74      587.71    150.94 o 
  -1  22   6     2043.18     2094.63    137.48 o 
   0  22   6       27.68      -17.13    112.40 o 
 -10   1   7     1061.77     1301.30    145.59 o 
  -9   1   7      883.97      888.02    106.52 o 
  -8   1   7      213.89      144.20     33.57 o 
  -7   1   7     3675.63     3705.01    114.81 o 
  -6   1   7     3765.35     4047.84     77.18 o 
  -5   1   7     1009.52      849.20     44.77 o 
  -4   1   7      171.00      184.19     22.40 o 
  -3   1   7     3981.93     3696.13     85.28 o 
  -2   1   7     1518.60     1634.52     53.15 o 
  -1   1   7     6635.11     6546.38    164.32 o 
   0   1   7       80.40       45.91      9.75 o 
   1   1   7     1923.59     2474.94     44.66 o 
   2   1   7      615.80      612.96     24.72 o 
   3   1   7       22.46       18.51     10.08 o 
   4   1   7     1066.43     1193.67     42.50 o 
   5   1   7       12.64       28.90     14.72 o 
   6   1   7      220.37      281.11     31.42 o 
   7   1   7        6.01       31.79     29.01 o 
   8   1   7      200.13      256.15     49.89 o 
 -10   2   7      622.45      492.22     79.75 o 
  -9   2   7      816.16      688.44     55.72 o 
  -8   2   7      797.17      774.58     53.91 o 
  -7   2   7     1339.25     1362.85     58.25 o 
  -6   2   7     1227.81     1383.31     53.65 o 
  -5   2   7      146.08      128.66     21.00 o 
  -4   2   7    13515.45    14626.50    212.29 o 
  -3   2   7    14063.12    14534.92    208.60 o 
  -2   2   7     1397.18     1400.79     51.29 o 
  -1   2   7    16920.26    16347.81    337.52 o 
   0   2   7      549.35      379.31     27.91 o 
   1   2   7    20778.00    21193.66    263.27 o 
   2   2   7      323.53      446.37     22.07 o 
   3   2   7     8651.34     8625.09    114.98 o 
   4   2   7       27.51        8.00     14.68 o 
   5   2   7     3480.10     3813.54     99.35 o 
   6   2   7      703.28      681.36     42.94 o 
   7   2   7     5769.81     5511.61    137.92 o 
   8   2   7        2.28      -15.70     30.95 o 
 -10   3   7        6.71      -13.50     38.58 o 
  -9   3   7      128.22      140.17     37.24 o 
  -8   3   7       72.11       81.81     32.57 o 
  -7   3   7     1057.50     1095.70     52.64 o 
  -6   3   7      202.57      248.07     26.72 o 
  -5   3   7      109.14       77.55     19.33 o 
  -4   3   7      874.81     1077.82     41.79 o 
  -3   3   7      975.22      835.50     36.02 o 
  -2   3   7     1881.85     1997.58     71.91 o 
  -1   3   7     1145.39      971.67     47.77 o 
   0   3   7        3.92       11.43      7.74 o 
   1   3   7     8231.13     7647.31    108.78 o 
   2   3   7      155.27      150.71     16.23 o 
   3   3   7     2186.69     2127.22     46.34 o 
   4   3   7       10.41       -6.64     15.36 o 
   5   3   7      488.39      532.29     33.80 o 
   6   3   7      701.34      700.86     51.49 o 
   7   3   7      586.09      624.38     53.29 o 
   8   3   7      110.96      134.07     36.88 o 
 -10   4   7       12.50       17.26     41.61 o 
  -9   4   7      472.90      383.66     47.37 o 
  -8   4   7     1328.14     1129.91     64.62 o 
  -7   4   7      258.76      206.79     32.31 o 
  -6   4   7     1044.65     1104.73     43.96 o 
  -5   4   7       70.99      109.37     24.62 o 
  -4   4   7    10753.58    11505.85    173.58 o 
  -3   4   7      765.17      615.57     38.78 o 
  -2   4   7    17490.13    19057.59    376.76 o 
  -1   4   7     8467.40    10119.92    220.98 o 
   0   4   7    24771.83    23206.10    434.63 o 
   1   4   7      799.78      920.23     31.95 o 
   2   4   7    30842.35    31745.63    386.98 o 
   3   4   7      145.12      138.09     17.53 o 
   4   4   7     5675.59     5378.84    175.61 o 
   5   4   7     1163.14     1085.55     45.35 o 
   6   4   7     7833.68     7912.91    333.23 o 
   7   4   7       72.75       81.57     31.08 o 
   8   4   7      743.51      795.41     62.57 o 
 -10   5   7      469.75      537.45     64.86 o 
  -9   5   7       32.67       12.96     36.56 o 
  -8   5   7      836.91     1031.94    148.61 o 
  -7   5   7     1298.36     1314.26     56.76 o 
  -6   5   7     6265.66     6265.07    119.25 o 
  -5   5   7     3276.64     3133.93     57.24 o 
  -4   5   7    13174.85    12757.71    172.25 o 
  -3   5   7     3404.14     3579.24     83.38 o 
  -2   5   7    10855.81    11452.05    195.26 o 
  -1   5   7     3525.96     4027.59    110.26 o 
   0   5   7     6712.90     6469.21    122.98 o 
   1   5   7      581.50      469.05     48.69 o 
   2   5   7     3801.05     3903.92    105.60 o 
   3   5   7        1.89       -3.88     13.75 o 
   4   5   7       10.89       14.24     17.62 o 
   5   5   7      467.08      456.87     41.80 o 
   6   5   7        6.68       -3.62     23.98 o 
   7   5   7       81.68      106.09     33.94 o 
   8   5   7       34.38        8.90     40.80 o 
 -10   6   7      301.70      274.08     46.99 o 
  -9   6   7       15.66        0.86     32.55 o 
  -8   6   7        2.14       16.49     28.78 o 
  -7   6   7       29.63      -21.36     26.19 o 
  -6   6   7      917.18      984.65     49.36 o 
  -5   6   7     1399.89     1528.43     47.56 o 
  -4   6   7     4422.12     4734.07     81.32 o 
  -3   6   7     1201.64     1126.28     42.80 o 
  -2   6   7     2817.92     2962.92     62.81 o 
  -1   6   7     7537.04     7676.59    178.39 o 
   0   6   7      914.91      851.07     39.84 o 
   1   6   7      982.05     1189.08     45.35 o 
   2   6   7      779.48     1026.51     36.04 o 
   3   6   7      885.66      817.72     34.55 o 
   4   6   7     2060.29     2282.80     57.52 o 
   5   6   7      238.07      163.68     30.44 o 
   6   6   7      165.61      152.52     54.38 o 
   7   6   7      128.01      163.17     36.87 o 
   8   6   7      184.13      158.26     39.31 o 
 -10   7   7      675.15      743.61     62.05 o 
  -9   7   7       37.20      -11.05     31.02 o 
  -8   7   7      112.85      148.70     33.88 o 
  -7   7   7     1432.53     1316.82     67.37 o 
  -6   7   7     1066.80     1252.61     54.50 o 
  -5   7   7      173.02      204.97     29.54 o 
  -4   7   7     1322.69     1059.79     43.26 o 
  -3   7   7      230.76      329.98     24.35 o 
  -2   7   7     5120.69     5003.47     89.95 o 
  -1   7   7      231.60      369.64     37.01 o 
   0   7   7     3772.93     3711.06     84.28 o 
   1   7   7        2.68        2.32     10.43 o 
   2   7   7     1575.80     1695.96     50.77 o 
   3   7   7      623.93      649.48     62.00 o 
   4   7   7      343.56      356.63     31.64 o 
   5   7   7       95.06       61.10     25.24 o 
   6   7   7      113.58      102.97     29.64 o 
   7   7   7        2.08      -21.36     28.18 o 
 -10   8   7      629.80      535.22     56.05 o 
  -9   8   7      332.80      370.02     48.00 o 
  -8   8   7     1476.02     1401.25     65.09 o 
  -7   8   7       69.64       50.13     28.88 o 
  -6   8   7     2538.93     2578.00     73.36 o 
  -5   8   7     2411.88     2531.88     78.26 o 
  -4   8   7     6468.85     6482.90    103.14 o 
  -3   8   7     1797.72     2089.61     56.59 o 
  -2   8   7    30132.31    29096.02    363.15 o 
  -1   8   7     3078.80     3136.81     79.34 o 
   0   8   7     9630.35     9541.09    203.53 o 
   1   8   7      648.00      604.59     63.66 o 
   2   8   7    30721.14    32070.26    437.13 o 
   3   8   7      418.77      506.94     39.32 o 
   4   8   7    11791.41    11267.14    317.94 o 
   5   8   7     3031.14     3048.73     91.27 o 
   6   8   7     4418.56     4374.20    180.68 o 
   7   8   7      447.03      316.02     56.86 o 
  -9   9   7      102.94       54.49     36.51 o 
  -8   9   7      830.20      915.06     54.84 o 
  -7   9   7      646.99      713.06     47.54 o 
  -6   9   7     2922.70     2918.17     78.23 o 
  -5   9   7       19.42       -1.17     26.92 o 
  -4   9   7     7000.81     7115.10    111.23 o 
  -3   9   7     1794.41     1877.95     54.72 o 
  -2   9   7     5853.47     5846.46     93.87 o 
  -1   9   7     1503.52     1587.31     44.82 o 
   0   9   7      384.02      403.43     44.76 o 
   1   9   7      790.30      759.81     55.08 o 
   2   9   7     3048.73     3095.97     70.24 o 
   3   9   7     2761.89     2759.55     70.14 o 
   4   9   7       82.14      107.13     25.47 o 
   5   9   7      526.66      545.57     40.91 o 
   6   9   7       31.61       46.96     26.71 o 
   7   9   7      330.10      262.12     42.18 o 
  -9  10   7     1058.07      983.31     74.70 o 
  -8  10   7       12.33       -2.74     29.33 o 
  -7  10   7      355.46      387.35     49.60 o 
  -6  10   7       44.67       68.69     27.71 o 
  -5  10   7     2782.04     3064.09     85.88 o 
  -4  10   7     5926.95     6115.44    100.17 o 
  -3  10   7     4645.12     4882.48    119.07 o 
  -2  10   7     2218.16     2297.23     54.31 o 
  -1  10   7      210.92      182.89     22.33 o 
   0  10   7      456.28      497.44     34.18 o 
   1  10   7     4581.23     4802.09    108.41 o 
   2  10   7     1443.68     1477.59     53.11 o 
   3  10   7     7487.81     7763.26    136.22 o 
   4  10   7     1784.10     1945.43     63.13 o 
   5  10   7       27.96       29.12     30.75 o 
   6  10   7       35.61       25.44     42.49 o 
   7  10   7      751.69      683.19    123.09 o 
  -9  11   7      709.00      702.31     65.83 o 
  -8  11   7     1379.53     1499.99     83.39 o 
  -7  11   7      920.09     1123.42     70.96 o 
  -6  11   7     2143.47     2052.24     83.07 o 
  -5  11   7     4377.41     4216.93    117.63 o 
  -4  11   7       83.70       65.85     25.18 o 
  -3  11   7     1444.44     1330.12     49.19 o 
  -2  11   7     2183.86     1827.25     50.60 o 
  -1  11   7      196.51      187.38     23.54 o 
   0  11   7     1626.19     1748.82     59.58 o 
   1  11   7      405.64      477.67     29.65 o 
   2  11   7      628.93      624.85     46.25 o 
   3  11   7      981.86     1077.45     60.68 o 
   4  11   7        5.50        2.41     40.31 o 
   5  11   7        3.32       57.25     33.44 o 
   6  11   7       12.92       -9.78     31.62 o 
   7  11   7        6.35       11.36     37.25 o 
  -9  12   7       59.90       31.66     44.32 o 
  -8  12   7     1111.00     1192.13     85.44 o 
  -7  12   7      195.12      115.76     41.60 o 
  -6  12   7       77.42       94.38     36.64 o 
  -5  12   7       10.58       41.09     33.00 o 
  -4  12   7        8.30       11.37     21.50 o 
  -3  12   7      613.07      637.16     43.85 o 
  -2  12   7       71.70       88.46     25.94 o 
  -1  12   7      345.98      449.46     36.58 o 
   0  12   7     1236.31     1348.24     54.92 o 
   1  12   7       23.03       41.86     18.70 o 
   2  12   7     1948.32     1880.86     67.50 o 
   3  12   7     3050.15     2988.83     92.61 o 
   4  12   7      339.19      505.29     86.55 o 
   5  12   7      773.05      723.96     80.67 o 
   6  12   7     1423.66     1646.59     96.20 o 
  -8  13   7      165.33      118.97     43.06 o 
  -7  13   7     1075.48     1099.96     86.17 o 
  -6  13   7        0.12      -71.44     47.63 o 
  -5  13   7      512.45      466.73     68.93 o 
  -4  13   7      240.62      264.25     59.10 o 
  -3  13   7     1443.25     1439.80     73.16 o 
  -2  13   7      911.57      840.33     59.17 o 
  -1  13   7      770.30      839.36     46.60 o 
   0  13   7      103.85       87.52     28.43 o 
   1  13   7      118.84      127.92     30.65 o 
   2  13   7      158.82      171.49     39.20 o 
   3  13   7      156.10      157.93     50.86 o 
   4  13   7      262.59      310.23     47.24 o 
   5  13   7       17.72       -2.91     31.08 o 
   6  13   7      424.89      513.57     56.62 o 
  -8  14   7      847.57      868.52    125.79 o 
  -7  14   7      866.10      885.09    178.78 o 
  -6  14   7       83.55       41.85     58.35 o 
  -5  14   7      881.77      810.45     84.08 o 
  -4  14   7      890.01      743.94     77.94 o 
  -3  14   7     6995.88     7435.01    173.16 o 
  -2  14   7      165.54      175.37     44.50 o 
  -1  14   7     8333.27     8792.67    159.10 o 
   0  14   7      840.80      842.77     48.63 o 
   1  14   7     4132.39     4380.31    122.07 o 
   2  14   7     1517.66     1353.59     91.71 o 
   3  14   7     3738.14     3610.54    143.66 o 
   4  14   7      552.12      564.51     73.17 o 
   5  14   7     1602.98     1932.43    124.40 o 
   6  14   7        9.30       74.52     57.01 o 
  -8  15   7      252.81      196.69     72.42 o 
  -7  15   7     1544.14     1649.88    228.02 o 
  -6  15   7      960.84      886.15    206.07 o 
  -5  15   7      889.79      965.95     91.56 o 
  -4  15   7        6.98        4.24     49.90 o 
  -3  15   7     1232.60     1400.52     77.14 o 
  -2  15   7        0.33       -2.92     42.06 o 
  -1  15   7     2060.02     1994.73     89.12 o 
   0  15   7        9.91        2.16     28.49 o 
   1  15   7     1604.48     1556.16     84.11 o 
   2  15   7       61.96      102.69     47.64 o 
   3  15   7     1386.70     1458.80    100.13 o 
   4  15   7       45.94      -18.69     47.49 o 
   5  15   7      153.18      159.00     63.76 o 
  -7  16   7      535.64      545.90     84.46 o 
  -6  16   7      102.10       71.99     61.44 o 
  -5  16   7      610.96      554.34    143.45 o 
  -4  16   7      981.49     1097.91    192.69 o 
  -3  16   7     2293.25     2082.35    117.81 o 
  -2  16   7      216.40      183.39     49.52 o 
  -1  16   7       19.93       84.87     43.37 o 
   0  16   7      503.26      624.24     54.80 o 
   1  16   7      337.56      379.92     51.20 o 
   2  16   7     3268.60     2986.83    131.10 o 
   3  16   7        3.63       10.93     46.52 o 
   4  16   7      214.56      136.67     55.75 o 
   5  16   7      631.88      618.42    110.26 o 
  -7  17   7       41.26        8.22     64.74 o 
  -6  17   7      856.58      865.76     96.19 o 
  -5  17   7     1190.65     1116.53    138.10 o 
  -4  17   7      268.36      231.84     88.32 o 
  -3  17   7      209.44      257.36     65.54 o 
  -2  17   7     2581.14     2664.49    252.64 o 
  -1  17   7      693.83      678.14     63.07 o 
   0  17   7      309.12      341.46    131.14 o 
   1  17   7      499.27      422.86     54.76 o 
   2  17   7      390.99      455.77     67.32 o 
   3  17   7       37.61      -50.55     47.14 o 
   4  17   7       20.20      -32.82     51.64 o 
  -6  18   7       50.93     -104.57     97.42 o 
  -5  18   7      155.62       62.28     62.53 o 
  -4  18   7      381.00      354.45     71.79 o 
  -3  18   7     2109.81     2059.25    125.23 o 
  -2  18   7        1.18      -46.97     44.09 o 
  -1  18   7     2487.61     2532.35    135.08 o 
   0  18   7      511.77      550.56     83.97 o 
   1  18   7     2867.32     2847.78    129.61 o 
   2  18   7      258.44      278.48     62.25 o 
   3  18   7     1281.17     1154.91    100.05 o 
   4  18   7      225.81      217.75     66.14 o 
  -5  19   7      221.59      168.10     96.88 o 
  -4  19   7       32.84      -35.99     58.19 o 
  -3  19   7        9.23      -54.42    127.39 o 
  -2  19   7      308.93      242.39     90.22 o 
  -1  19   7        4.27       23.86     70.39 o 
   0  19   7      262.11      255.18     76.83 o 
   1  19   7     1045.49      885.31    143.45 o 
   2  19   7      500.64      433.42     74.40 o 
   3  19   7       18.83       -9.97     54.54 o 
  -5  20   7        1.97      -96.04     92.06 o 
  -4  20   7      124.18       67.44     99.56 o 
  -3  20   7      134.15       99.90     64.93 o 
  -2  20   7     5304.77     5591.28    304.03 o 
  -1  20   7      148.26      112.49     72.56 o 
   0  20   7     2892.23     3022.26    156.69 o 
   1  20   7      282.24      205.54    115.62 o 
   2  20   7     3166.49     3541.05    198.04 o 
  -3  21   7      333.18      297.60    134.88 o 
  -2  21   7      806.85      681.92    152.01 o 
  -1  21   7      102.58       73.33     77.56 o 
   0  21   7     1164.56     1058.64    150.41 o 
   1  21   7       37.59     -115.62    101.70 o 
 -10   0   8     2243.96     2433.27    162.72 o 
  -9   0   8      534.87      555.60     92.06 o 
  -8   0   8       71.75       91.75     40.49 o 
  -7   0   8     5406.64     5728.31    230.16 o 
  -6   0   8      915.11     1108.14    165.49 o 
  -5   0   8      789.96      800.53     55.12 o 
  -2   0   8       77.77       64.23     39.61 o 
  -1   0   8      152.21        0.00     21.41 o 
   0   0   8        1.02      -10.98      7.32 o 
   1   0   8       80.43       51.91     33.69 o 
   2   0   8     1219.25     1228.74     50.24 o 
   3   0   8       12.73        3.79     19.75 o 
   4   0   8      651.69      602.60     53.36 o 
   5   0   8      450.03      566.66     45.13 o 
   6   0   8     2295.23     2448.92    137.56 o 
   7   0   8      702.77      854.80     74.56 o 
   8   0   8      253.58      347.92     81.36 o 
 -10   1   8     2819.23     3027.20    127.92 o 
  -9   1   8      607.11      634.27     99.02 o 
  -8   1   8     1486.12     1222.44     66.06 o 
  -7   1   8        2.77      -22.06     16.59 o 
  -6   1   8      800.71      800.84     42.24 o 
  -5   1   8      731.01      773.48     43.38 o 
  -4   1   8    35907.92    35900.85    481.59 o 
  -3   1   8    17314.10    18099.52    259.32 o 
  -2   1   8     2212.00     1579.13     66.99 o 
  -1   1   8     3737.95     3746.72    103.57 o 
   0   1   8     4010.68     3581.82     62.36 o 
   1   1   8     8798.68     9742.07    123.65 o 
   2   1   8    29553.79    31133.67    389.06 o 
   3   1   8     6715.24     7332.03    114.73 o 
   4   1   8     2660.03     2536.37     61.24 o 
   5   1   8     2396.00     2430.42     62.74 o 
   6   1   8     1185.71     1437.48     59.23 o 
   7   1   8      887.32      839.47     60.92 o 
   8   1   8      256.26      311.36     55.60 o 
 -10   2   8      130.63       73.28     44.58 o 
  -9   2   8        8.22      -33.75     30.08 o 
  -8   2   8       62.65       65.98     31.47 o 
  -7   2   8      605.20      647.33     42.76 o 
  -6   2   8        9.78       36.71     21.61 o 
  -5   2   8       58.25       69.12     21.83 o 
  -4   2   8      477.48      445.56     39.71 o 
  -3   2   8     1584.21     1398.47     55.27 o 
  -2   2   8        6.92       -4.58     30.10 o 
  -1   2   8     1250.06     1199.98     58.05 o 
   0   2   8        7.18        6.44     12.14 o 
   1   2   8     1222.95     1278.14     33.50 o 
   2   2   8      207.79      154.64     17.37 o 
   3   2   8     2220.73     2320.59     50.24 o 
   4   2   8      331.43      315.28     27.03 o 
   5   2   8     1033.28     1030.73     64.75 o 
   6   2   8      952.94      844.23     59.02 o 
   7   2   8      520.30      532.58     51.18 o 
   8   2   8      112.13      156.45     44.45 o 
 -10   3   8       41.22      -12.80     39.61 o 
  -9   3   8       56.50       10.15     33.17 o 
  -8   3   8     1224.87     1157.80     65.47 o 
  -7   3   8     2277.14     2409.71     72.78 o 
  -6   3   8     5406.63     5584.65     97.34 o 
  -5   3   8       69.95       54.76     20.14 o 
  -4   3   8      159.35      236.29     25.94 o 
  -3   3   8     4118.53     3604.18    108.55 o 
  -2   3   8    18638.83    19410.25    385.44 o 
  -1   3   8      930.56      969.30     44.77 o 
   0   3   8    17759.90    18374.34    255.67 o 
   1   3   8    10143.08    10347.05    142.17 o 
   2   3   8    15859.89    16754.92    200.14 o 
   3   3   8     3345.52     2835.54     55.95 o 
   4   3   8     1814.99     1977.20     49.67 o 
   5   3   8       10.39       -7.75     18.74 o 
   6   3   8     2170.82     2176.37     81.35 o 
   7   3   8      692.43      652.41     53.76 o 
 -10   4   8      474.95      421.58     63.53 o 
  -9   4   8       72.80       10.94     33.03 o 
  -8   4   8      391.97      358.20     43.86 o 
  -7   4   8      357.72      364.33     36.99 o 
  -6   4   8     1027.99     1089.40     44.66 o 
  -5   4   8      274.73      261.94     22.45 o 
  -4   4   8      949.40      980.37     50.28 o 
  -3   4   8      173.06      156.16     22.39 o 
  -2   4   8      506.98      510.53     41.55 o 
  -1   4   8      393.79      415.09     30.72 o 
   0   4   8        3.33        7.85     13.46 o 
   1   4   8      340.39      322.37     21.58 o 
   2   4   8       34.59       39.57     13.63 o 
   3   4   8      457.23      463.24     26.18 o 
   4   4   8      155.98      202.00     24.21 o 
   5   4   8        5.99      -10.92     19.61 o 
   6   4   8      122.92      104.18     29.88 o 
   7   4   8       24.93       16.60     29.63 o 
 -10   5   8     1016.33      893.07     67.36 o 
  -9   5   8     1409.20     1290.42     74.55 o 
  -8   5   8     2211.43     2191.15     90.85 o 
  -7   5   8     1535.24     1579.98     62.89 o 
  -6   5   8       86.29       35.12     26.83 o 
  -5   5   8     5214.57     5426.26    105.68 o 
  -4   5   8     1108.06     1008.63     51.92 o 
  -3   5   8    10768.81    11545.20    199.63 o 
  -2   5   8    10086.65    10458.84    183.26 o 
  -1   5   8      547.02      379.50     37.49 o 
   0   5   8     1664.74     1665.17     47.79 o 
   1   5   8     6289.62     5737.42     90.62 o 
   2   5   8     3194.53     3422.21     73.86 o 
   3   5   8     9235.07     9102.22    123.28 o 
   4   5   8      176.66      232.98     25.47 o 
   5   5   8     3333.66     3295.16     85.06 o 
   6   5   8      767.46      668.82     61.34 o 
   7   5   8     2293.99     2362.83     90.72 o 
 -10   6   8      494.02      432.52     54.51 o 
  -9   6   8        4.62      -43.83     29.22 o 
  -8   6   8      346.37      355.43     39.94 o 
  -7   6   8      487.36      515.48     42.40 o 
  -6   6   8     1663.20     1784.40     62.98 o 
  -5   6   8      613.81      583.74     32.75 o 
  -4   6   8     1632.32     1875.00     50.89 o 
  -3   6   8      273.46      284.80     26.74 o 
  -2   6   8     3971.04     4547.71     83.60 o 
  -1   6   8      404.57      503.40     40.55 o 
   0   6   8      224.33      228.00     45.16 o 
   1   6   8      982.66      971.30     48.67 o 
   2   6   8        7.51       -5.87     15.47 o 
   3   6   8     1825.55     1934.69     57.59 o 
   4   6   8      926.83      954.64     45.36 o 
   5   6   8     1491.93     1568.40     60.16 o 
   6   6   8      596.53      614.00     46.60 o 
   7   6   8     1308.74     1403.47     74.98 o 
 -10   7   8      708.59      746.31     64.57 o 
  -9   7   8      643.55      681.44     93.50 o 
  -8   7   8       23.78       -6.01     28.41 o 
  -7   7   8     1722.34     1667.43     65.14 o 
  -6   7   8      617.56      665.66     44.17 o 
  -5   7   8     6888.59     6643.03    108.17 o 
  -4   7   8      153.09      208.27     27.13 o 
  -3   7   8    15372.62    15851.46    230.20 o 
  -2   7   8       71.21      100.79     18.07 o 
  -1   7   8    11296.37    10482.70    236.65 o 
   0   7   8     1529.03     1569.21     54.62 o 
   1   7   8    23090.24    23311.44    362.55 o 
   2   7   8     1128.42     1250.92     46.50 o 
   3   7   8    14294.08    14848.44    258.36 o 
   4   7   8      753.04      833.86     46.63 o 
   5   7   8     7809.33     8446.68    173.68 o 
   6   7   8      230.87      169.45     33.24 o 
   7   7   8     2958.26     2718.85     97.60 o 
 -10   8   8       10.52      -40.38     56.08 o 
  -9   8   8        5.21       10.72     40.12 o 
  -8   8   8        4.47      -35.75     28.49 o 
  -7   8   8       87.27       75.94     30.04 o 
  -6   8   8      295.67      239.08     33.54 o 
  -5   8   8      292.13      266.22     36.43 o 
  -4   8   8      535.72      582.34     33.04 o 
  -3   8   8      645.65      778.74     67.83 o 
  -2   8   8      526.56      545.94     27.84 o 
  -1   8   8       74.36       75.83     28.32 o 
   0   8   8      318.15      298.09     40.33 o 
   1   8   8     1160.80     1245.32     48.16 o 
   2   8   8      344.26      310.80     27.68 o 
   3   8   8       19.38        1.03     16.03 o 
   4   8   8      518.84      560.63     39.47 o 
   5   8   8      634.94      680.64     49.54 o 
   6   8   8        2.15        3.18     26.16 o 
   7   8   8       91.22       46.66     31.36 o 
  -9   9   8      553.98      462.20     47.97 o 
  -8   9   8      477.29      616.63     48.69 o 
  -7   9   8     2562.65     2611.41    106.34 o 
  -6   9   8     1269.77     1177.69     54.35 o 
  -5   9   8     1193.71     1176.19     59.48 o 
  -4   9   8      143.04      125.51     26.95 o 
  -3   9   8     1902.74     1926.88     80.97 o 
  -2   9   8     4102.36     4309.67     69.84 o 
  -1   9   8    10844.29    11045.60    204.51 o 
   0   9   8      179.22      150.85     35.98 o 
   1   9   8     5711.05     5909.03    107.33 o 
   2   9   8     2539.20     2804.14     75.23 o 
   3   9   8      823.66      779.77     50.99 o 
   4   9   8       44.42       25.63     22.89 o 
   5   9   8       18.80        1.23     30.24 o 
   6   9   8      645.80      557.40     50.30 o 
   7   9   8      781.45      737.23     96.01 o 
  -9  10   8        5.28      -52.82     40.36 o 
  -8  10   8      790.94      714.92     73.39 o 
  -7  10   8        3.18      -12.05     27.34 o 
  -6  10   8      522.15      525.25     43.93 o 
  -5  10   8      220.11      194.23     35.10 o 
  -4  10   8     2188.57     2287.75     63.27 o 
  -3  10   8        2.33       11.26     17.42 o 
  -2  10   8     1806.96     1717.29     44.42 o 
  -1  10   8      884.94      866.48     36.91 o 
   0  10   8      746.05      788.95     60.33 o 
   1  10   8       53.87       58.02     30.48 o 
   2  10   8      864.91      954.88     46.45 o 
   3  10   8      932.31      905.11     45.65 o 
   4  10   8      107.45       95.35     25.60 o 
   5  10   8     1149.54     1053.57     61.33 o 
   6  10   8      713.67      693.76    145.83 o 
  -9  11   8     1218.66     1192.80     80.07 o 
  -8  11   8     1631.25     1649.61     85.62 o 
  -7  11   8      690.55      647.48     58.39 o 
  -6  11   8       12.44        6.31     32.60 o 
  -5  11   8      810.77      988.57     62.12 o 
  -4  11   8     1410.03     1368.53     55.04 o 
  -3  11   8      968.63     1067.60     46.15 o 
  -2  11   8      412.73      348.51     25.18 o 
  -1  11   8     2039.32     2008.56     54.22 o 
   0  11   8     3349.01     3492.11     84.64 o 
   1  11   8     5094.97     4742.15    397.21 o 
   2  11   8     2186.54     2184.66    117.22 o 
   3  11   8      281.00      239.02     36.95 o 
   4  11   8     2743.16     2788.86    110.74 o 
   5  11   8     2734.27     2558.72    111.02 o 
   6  11   8     1486.30     1633.28     99.03 o 
  -9  12   8      509.45      461.21     59.44 o 
  -8  12   8      329.59      247.76     50.25 o 
  -7  12   8       49.95       84.31     42.45 o 
  -6  12   8      714.32      721.53     60.56 o 
  -5  12   8       72.27       53.40     35.57 o 
  -4  12   8      223.18       99.55     55.76 o 
  -3  12   8      125.43      132.55     30.77 o 
  -2  12   8       14.16       20.59     21.43 o 
  -1  12   8       91.16       97.19     27.43 o 
   0  12   8        5.63       30.30     26.51 o 
   1  12   8        2.55       -1.54     18.56 o 
   2  12   8        6.38       11.32     22.71 o 
   3  12   8      118.76       40.08     31.40 o 
   4  12   8      226.39      197.10     41.41 o 
   5  12   8        0.49        5.62     32.48 o 
   6  12   8      512.13      516.07    110.75 o 
  -8  13   8     1639.95     1752.13     89.16 o 
  -7  13   8       35.60       18.51     40.80 o 
  -6  13   8     3255.36     3227.62    145.62 o 
  -5  13   8       46.38       89.92     55.05 o 
  -4  13   8     4695.82     4985.70    170.67 o 
  -3  13   8      114.93      148.65     42.52 o 
  -2  13   8     7554.80     7577.46    270.07 o 
  -1  13   8       98.26       89.65     28.58 o 
   0  13   8     3428.45     3612.68     90.68 o 
   1  13   8      471.36      587.37     42.36 o 
   2  13   8     6502.60     6429.81    193.25 o 
   3  13   8        2.10       31.59     43.65 o 
   4  13   8     2302.11     2332.88     89.61 o 
   5  13   8      156.10      109.07     51.00 o 
   6  13   8     2738.65     2724.37    191.09 o 
  -8  14   8       90.12      -67.16     57.87 o 
  -7  14   8       29.45      -17.86     57.06 o 
  -6  14   8      146.52      166.90     64.34 o 
  -5  14   8      341.40      268.12     86.71 o 
  -4  14   8       46.60       53.41     52.84 o 
  -3  14   8      400.76      426.25     71.36 o 
  -2  14   8       38.36       66.96     42.13 o 
  -1  14   8       14.56        7.38     27.67 o 
   0  14   8       18.73       13.02     29.33 o 
   1  14   8       13.37      -33.43     34.08 o 
   2  14   8      440.94      517.95     64.04 o 
   3  14   8      354.28      332.31     62.44 o 
   4  14   8        0.46       -6.05     46.96 o 
   5  14   8        1.42       82.37     67.44 o 
  -8  15   8      207.49      160.05     70.93 o 
  -7  15   8        6.09      -78.93     55.60 o 
  -6  15   8      951.02      849.13     92.85 o 
  -5  15   8        4.47       48.37     55.41 o 
  -4  15   8      158.25      158.64     58.61 o 
  -3  15   8      165.80      193.37     67.28 o 
  -2  15   8      525.12      522.11     57.80 o 
  -1  15   8      507.12      486.83     66.67 o 
   0  15   8     1483.50     1743.65     83.13 o 
   1  15   8      589.56      573.90     56.75 o 
   2  15   8     4098.64     3978.15    151.20 o 
   3  15   8      133.40      163.72     69.05 o 
   4  15   8       51.91       57.65     77.61 o 
   5  15   8       92.98      167.18     63.17 o 
  -7  16   8      695.59      722.75    124.71 o 
  -6  16   8      615.47      636.73     87.67 o 
  -5  16   8       83.92       44.74     58.41 o 
  -4  16   8      414.65      383.29    120.97 o 
  -3  16   8     1440.52     1304.60    108.12 o 
  -2  16   8       45.89       49.24     45.75 o 
  -1  16   8        1.31        7.87     42.05 o 
   0  16   8       32.69       44.24     37.27 o 
   1  16   8        3.68      -13.50     37.18 o 
   2  16   8      177.60      115.32     52.47 o 
   3  16   8       94.70       76.22     53.44 o 
   4  16   8        3.13      -15.02     49.42 o 
  -7  17   8        7.09     -121.24     80.82 o 
  -6  17   8     2430.37     2210.42    151.48 o 
  -5  17   8      134.05       96.68     64.90 o 
  -4  17   8     5962.13     6120.59    219.99 o 
  -3  17   8      647.97      501.12    109.19 o 
  -2  17   8     1592.12     1492.90    103.30 o 
  -1  17   8      173.92      169.30     50.22 o 
   0  17   8     4176.74     4608.12    195.90 o 
   1  17   8     2038.20     1956.26     91.64 o 
   2  17   8     3668.33     3804.42    154.10 o 
   3  17   8      310.70      258.94     61.55 o 
   4  17   8     1683.77     1621.22    120.22 o 
  -6  18   8       99.90       81.39     67.07 o 
  -5  18   8      247.82      222.11     73.62 o 
  -4  18   8       92.32      175.18     73.33 o 
  -3  18   8        7.36       -7.96     90.99 o 
  -2  18   8      147.89      100.32     49.95 o 
  -1  18   8        0.61       -7.07     66.08 o 
   0  18   8       17.00       -2.81     66.99 o 
   1  18   8      364.93      450.31     66.89 o 
   2  18   8        4.33       14.63     70.12 o 
   3  18   8      213.59      275.28     86.71 o 
  -5  19   8      874.64      934.42    101.34 o 
  -4  19   8      164.25      136.17     87.25 o 
  -3  19   8     3874.26     3800.16    162.93 o 
  -2  19   8     1302.81     1519.06    177.70 o 
  -1  19   8     1215.14     1090.85    150.94 o 
   0  19   8     1429.59     1450.12    115.39 o 
   1  19   8     3848.07     3751.07    237.65 o 
   2  19   8      185.97      124.28     58.07 o 
   3  19   8     3416.45     3360.47    155.90 o 
  -4  20   8      201.12      124.80     90.46 o 
  -3  20   8       20.62      -26.00     62.96 o 
  -2  20   8       38.80      -65.30    119.90 o 
  -1  20   8       20.45      -80.40     78.15 o 
   0  20   8       13.85      -77.27     67.75 o 
   1  20   8      108.74       87.78    109.19 o 
   2  20   8        7.73       61.73     56.40 o 
  -3  21   8      136.41      195.90    129.53 o 
  -2  21   8      114.07      110.26    119.90 o 
  -1  21   8     1137.26      761.74    441.59 o 
   0  21   8       55.97       43.89    120.97 o 
 -10   1   9      910.42      891.05    176.10 o 
  -9   1   9      285.06      245.49     53.53 o 
  -8   1   9     1155.94     1054.90     66.76 o 
  -7   1   9      147.60      174.00     32.54 o 
  -6   1   9       93.55      147.68     55.25 o 
  -5   1   9      614.78      564.42     40.75 o 
  -4   1   9     2309.01     2471.29     64.32 o 
  -3   1   9     2354.03     2224.33     59.31 o 
  -2   1   9     1280.94     1385.85     64.56 o 
  -1   1   9       16.92       26.25     18.25 o 
   0   1   9      192.31      148.00     17.27 o 
   1   1   9     2143.43     2038.57     43.99 o 
   2   1   9      730.99      866.66     35.68 o 
   3   1   9     1076.67     1065.54     43.85 o 
   4   1   9       76.64       76.97     27.13 o 
   5   1   9      871.40      933.43     44.44 o 
   6   1   9      173.94      140.81     29.29 o 
   7   1   9      830.05      799.68    105.22 o 
 -10   2   9       85.87      113.99     47.31 o 
  -9   2   9     2841.20     2733.42    127.33 o 
  -8   2   9      523.97      594.08     51.45 o 
  -7   2   9     8415.90     8490.45    151.98 o 
  -6   2   9     2494.84     2657.58     72.34 o 
  -5   2   9     6319.28     5909.83    109.42 o 
  -4   2   9     2866.08     2928.53     70.50 o 
  -3   2   9    18679.33    17638.85    290.25 o 
  -2   2   9      912.62     1131.09     62.07 o 
  -1   2   9     8111.96     7366.35    144.88 o 
   0   2   9       53.94       67.20     14.98 o 
   1   2   9     9237.27     8577.94    113.44 o 
   2   2   9     1276.12     1438.85     40.20 o 
   3   2   9     4463.06     4409.02     82.67 o 
   4   2   9      335.20      407.21     30.74 o 
   5   2   9     1996.92     2117.21     60.99 o 
   6   2   9     1065.12     1094.48     81.74 o 
   7   2   9      493.02      517.85     52.11 o 
 -10   3   9      669.16      788.21    122.57 o 
  -9   3   9     1560.17     1451.21     78.19 o 
  -8   3   9      187.97      270.22     41.16 o 
  -7   3   9      784.81      792.77     48.22 o 
  -6   3   9       98.26      104.35     25.24 o 
  -5   3   9     4399.56     4273.51     79.06 o 
  -4   3   9      459.67      506.82     34.94 o 
  -3   3   9     6331.00     6819.32    134.88 o 
  -2   3   9      128.35       66.28     28.37 o 
  -1   3   9     2856.59     2446.33     69.07 o 
   0   3   9      254.68      244.14     21.99 o 
   1   3   9     3592.98     3115.83     61.05 o 
   2   3   9      951.46      850.56     31.90 o 
   3   3   9      816.48      873.38     35.03 o 
   4   3   9     3522.52     3645.89     69.81 o 
   5   3   9     2910.17     3389.62     77.33 o 
   6   3   9     2857.90     2621.59     91.75 o 
   7   3   9      817.44      644.00     59.69 o 
 -10   4   9     2066.69     1951.76    118.39 o 
  -9   4   9     1593.84     1541.14     80.41 o 
  -8   4   9     2631.14     2695.45     92.52 o 
  -7   4   9        2.16        0.43     27.97 o 
  -6   4   9      629.40      550.80     34.76 o 
  -5   4   9       38.89      115.40     22.08 o 
  -4   4   9     5216.35     5392.22    101.80 o 
  -3   4   9      410.26      458.94     44.73 o 
  -2   4   9     6516.90     6566.35    159.71 o 
  -1   4   9     1984.64     1934.53     61.34 o 
   0   4   9     6162.19     5768.06    123.17 o 
   1   4   9     1577.17     1968.09     48.04 o 
   2   4   9     6897.30     7164.15    101.90 o 
   3   4   9      312.35      238.12     22.70 o 
   4   4   9     4173.73     4251.52     84.64 o 
   5   4   9     1743.29     1885.87     59.32 o 
   6   4   9     2963.06     2800.06     95.12 o 
   7   4   9      533.99      395.19     48.54 o 
 -10   5   9       10.31      -53.22     38.28 o 
  -9   5   9      334.91      374.54     49.13 o 
  -8   5   9        0.25       -7.90     33.68 o 
  -7   5   9      172.06      115.96     32.45 o 
  -6   5   9       92.34      111.27     30.49 o 
  -5   5   9       22.58       59.27     19.46 o 
  -4   5   9     1050.22     1188.83     81.89 o 
  -3   5   9     3739.63     4064.94     95.18 o 
  -2   5   9     2575.49     2598.58     70.22 o 
  -1   5   9     1452.32     1334.63     64.01 o 
   0   5   9     5899.52     5097.31     95.31 o 
   1   5   9     5535.70     6426.82    100.79 o 
   2   5   9    13602.80    14677.68    221.39 o 
   3   5   9     2529.40     2363.26     80.43 o 
   4   5   9     8675.57     9111.36    141.41 o 
   5   5   9      391.61      331.71     36.05 o 
   6   5   9     6622.32     6691.85    156.98 o 
   7   5   9     1010.78     1082.60     71.04 o 
 -10   6   9      249.04      292.91     63.24 o 
  -9   6   9       52.56       30.70     57.11 o 
  -8   6   9        1.23      -10.58     28.33 o 
  -7   6   9       39.45       55.93     29.47 o 
  -6   6   9       26.49       28.88     27.86 o 
  -5   6   9      546.05      584.22     34.28 o 
  -4   6   9       24.44        3.06     22.22 o 
  -3   6   9     3543.32     4061.86     83.86 o 
  -2   6   9     8123.94     8454.64    157.30 o 
  -1   6   9     1962.52     2289.82    112.40 o 
   0   6   9      367.96      381.78     31.84 o 
   1   6   9     3533.85     3998.34     81.47 o 
   2   6   9     1277.00     1488.46     50.98 o 
   3   6   9      184.89      165.14     25.93 o 
   4   6   9     1079.29     1162.91     47.57 o 
   5   6   9      181.78       97.23     27.81 o 
   6   6   9        3.45       -6.71     26.16 o 
   7   6   9       44.90       51.24     33.27 o 
 -10   7   9        0.14      -42.89     35.46 o 
  -9   7   9      156.07      139.14     40.26 o 
  -8   7   9      562.66      592.54     47.84 o 
  -7   7   9        4.49       26.83     28.96 o 
  -6   7   9     2134.08     2205.91     71.08 o 
  -5   7   9      163.51      175.93     25.90 o 
  -4   7   9     3417.38     3487.82     79.90 o 
  -3   7   9       20.04       53.20     23.04 o 
  -2   7   9     1311.98     1177.52     51.49 o 
  -1   7   9     1009.57     1228.85     66.45 o 
   0   7   9     2770.36     2842.94    102.23 o 
   1   7   9       89.73       76.54     18.25 o 
   2   7   9     7919.28     8055.50    138.32 o 
   3   7   9        9.29        4.29     13.87 o 
   4   7   9       83.44       88.88     26.65 o 
   5   7   9       21.67       17.76     24.69 o 
   6   7   9     3310.11     3731.19    111.86 o 
   7   7   9       16.46       41.60     33.82 o 
 -10   8   9      649.52      697.27     63.73 o 
  -9   8   9       93.38       94.98     57.71 o 
  -8   8   9     1994.83     2043.35     80.27 o 
  -7   8   9      430.59      491.76     43.17 o 
  -6   8   9     8222.55     8584.97    154.24 o 
  -5   8   9      262.31      266.64     38.03 o 
  -4   8   9    16458.07    16479.22    245.66 o 
  -3   8   9       76.55       64.26     24.18 o 
  -2   8   9    10175.63    10467.13    145.84 o 
  -1   8   9        1.43      -23.10     36.93 o 
   0   8   9     5056.66     5181.83    147.79 o 
   1   8   9       16.73       19.06     14.48 o 
   2   8   9    22956.19    23734.53    337.19 o 
   3   8   9      192.10      148.52     29.59 o 
   4   8   9     1538.60     1723.46     61.86 o 
   5   8   9     1030.58      881.50     78.67 o 
   6   8   9     1181.13     1174.59     80.97 o 
   7   8   9      564.01      559.69     54.60 o 
  -9   9   9     1301.45     1402.96     80.50 o 
  -8   9   9      343.63      345.79     41.66 o 
  -7   9   9      658.98      724.62     48.67 o 
  -6   9   9      157.30      162.18     32.63 o 
  -5   9   9     3910.81     4017.46    104.41 o 
  -4   9   9     1580.68     1592.20     75.93 o 
  -3   9   9     3350.00     3437.48     79.22 o 
  -2   9   9      672.33      816.60     35.44 o 
  -1   9   9     1395.36     1286.30     70.72 o 
   0   9   9     2567.01     2706.63    102.58 o 
   1   9   9      176.32      259.23     35.49 o 
   2   9   9     8816.22     8600.77    146.47 o 
   3   9   9      849.35      836.06     45.10 o 
   4   9   9     2749.30     2844.82     78.44 o 
   5   9   9       69.62       40.56     26.24 o 
   6   9   9     1778.00     1855.15     81.02 o 
  -9  10   9      717.84      820.13     71.04 o 
  -8  10   9        0.90       -7.76     30.69 o 
  -7  10   9      546.01      540.76     44.62 o 
  -6  10   9      358.05      304.84     36.36 o 
  -5  10   9     4108.03     4225.84    107.53 o 
  -4  10   9     1860.10     1708.78     58.40 o 
  -3  10   9     7914.84     8038.22    120.75 o 
  -2  10   9        0.86       49.40     31.70 o 
  -1  10   9       80.09       56.46     27.44 o 
   0  10   9       57.74       97.39     37.83 o 
   1  10   9     3794.24     3787.74    113.51 o 
   2  10   9     1275.95     1162.87     80.88 o 
   3  10   9     1171.44     1054.74     61.50 o 
   4  10   9      155.61      126.08     28.12 o 
   5  10   9      760.14      685.20     50.39 o 
   6  10   9      160.17      184.33     42.53 o 
  -9  11   9      169.69      136.41     48.86 o 
  -8  11   9      232.94      171.77     47.14 o 
  -7  11   9      207.30      164.18     43.12 o 
  -6  11   9       58.68       55.84     37.00 o 
  -5  11   9      491.34      545.52     57.94 o 
  -4  11   9      230.66      260.90     31.09 o 
  -3  11   9      535.30      585.50     37.81 o 
  -2  11   9        2.01       10.98     19.29 o 
  -1  11   9       16.67       10.80     21.36 o 
   0  11   9      118.82       91.79     29.96 o 
   1  11   9      835.85      716.20    104.72 o 
   2  11   9        7.01      -16.10     25.49 o 
   3  11   9     1359.74     1269.72     66.21 o 
   4  11   9       47.95       81.12     33.46 o 
   5  11   9     1660.37     1765.75     98.77 o 
   6  11   9      227.36      189.66     46.42 o 
  -9  12   9       25.32        7.58     43.74 o 
  -8  12   9      618.82      714.26     67.11 o 
  -7  12   9      434.71      477.68     54.39 o 
  -6  12   9     2733.84     2628.62     95.63 o 
  -5  12   9      698.90      719.64     68.19 o 
  -4  12   9     4772.42     4653.44    379.26 o 
  -3  12   9     2137.29     2270.54     72.07 o 
  -2  12   9     3242.02     3182.72     71.69 o 
  -1  12   9      126.41      133.41     29.70 o 
   0  12   9     2529.06     2611.72     75.86 o 
   1  12   9      324.20      311.73     33.17 o 
   2  12   9       48.20       39.29     27.68 o 
   3  12   9      236.52      271.94     40.22 o 
   4  12   9      582.56      577.03    101.43 o 
   5  12   9      256.26      215.06     44.95 o 
   6  12   9        9.82        0.56     36.17 o 
  -8  13   9      273.27      228.48     72.67 o 
  -7  13   9      108.15      103.13     63.22 o 
  -6  13   9      419.32      324.04     69.60 o 
  -5  13   9      132.85      143.15     58.62 o 
  -4  13   9     1797.09     1770.78    111.33 o 
  -3  13   9      235.40      206.84     45.11 o 
  -2  13   9      605.49      544.50     91.75 o 
  -1  13   9      121.18      136.66     30.92 o 
   0  13   9     2169.98     2438.91     76.56 o 
   1  13   9     2818.41     2591.81     78.92 o 
   2  13   9        4.59      -47.19     38.27 o 
   3  13   9     2070.50     2162.43    153.08 o 
   4  13   9      625.10      525.71    140.77 o 
   5  13   9      922.86      962.31    126.32 o 
  -8  14   9      162.04      102.97     69.71 o 
  -7  14   9     2570.81     2589.12    141.16 o 
  -6  14   9     1078.35     1132.60    132.74 o 
  -5  14   9     2520.36     2472.42    130.38 o 
  -4  14   9      286.62      384.07     67.64 o 
  -3  14   9     3551.87     3596.93    115.42 o 
  -2  14   9      512.49      498.77     79.71 o 
  -1  14   9      747.22      919.87     51.26 o 
   0  14   9        1.14      -10.92     28.58 o 
   1  14   9     5167.56     5236.32    165.59 o 
   2  14   9      730.57      628.44    167.00 o 
   3  14   9     3038.72     2980.31    181.99 o 
   4  14   9      287.37      285.31    102.23 o 
   5  14   9     1168.11     1035.19    134.88 o 
  -8  15   9      398.75      340.33    147.73 o 
  -7  15   9      680.57      587.68     87.18 o 
  -6  15   9       35.46       -2.83     60.20 o 
  -5  15   9      700.67      765.54     92.60 o 
  -4  15   9      753.73      829.01     89.39 o 
  -3  15   9      902.51      874.54     67.36 o 
  -2  15   9       30.32       19.39     41.71 o 
  -1  15   9     1405.56     1556.63     83.07 o 
   0  15   9       36.63       62.84     31.67 o 
   1  15   9     3610.79     3517.63    187.34 o 
   2  15   9      424.88      375.91     62.97 o 
   3  15   9      606.72      562.19    174.49 o 
   4  15   9       96.87       69.35     57.06 o 
  -7  16   9        9.71       11.48     63.05 o 
  -6  16   9       11.36      -83.63     55.75 o 
  -5  16   9      511.26      546.08     81.28 o 
  -4  16   9      330.07      355.24     73.30 o 
  -3  16   9      489.27      560.81     60.33 o 
  -2  16   9      401.77      382.91     64.01 o 
  -1  16   9       45.09        5.95     41.81 o 
   0  16   9      320.58      421.93     53.50 o 
   1  16   9      284.86      172.80     47.91 o 
   2  16   9      177.10      221.64     99.56 o 
   3  16   9      190.94      191.86     88.32 o 
   4  16   9      409.80      278.21     99.02 o 
  -6  17   9        0.03       32.31     63.76 o 
  -5  17   9       75.74       80.65     64.34 o 
  -4  17   9      262.75      182.04     67.47 o 
  -3  17   9      280.92      193.70     64.34 o 
  -2  17   9       65.77       64.79     49.84 o 
  -1  17   9       30.92       39.94     47.08 o 
   0  17   9     1634.23     1752.43    169.14 o 
   1  17   9      814.69      836.75    229.62 o 
   2  17   9      312.47      265.72     63.15 o 
   3  17   9     1157.61      910.73    518.13 o 
  -6  18   9      113.24      138.09     71.68 o 
  -5  18   9      908.30      868.25     99.24 o 
  -4  18   9     1094.65     1164.26    104.89 o 
  -3  18   9     1006.88     1003.65     97.71 o 
  -2  18   9      539.49      438.89     60.16 o 
  -1  18   9     1139.23     1371.33    157.37 o 
   0  18   9      140.52       64.52     77.61 o 
   1  18   9     1364.03     1529.76    137.03 o 
   2  18   9      370.68      247.27    135.96 o 
   3  18   9     1480.17     1432.35    146.66 o 
  -5  19   9        4.05      -82.72    139.70 o 
  -4  19   9      140.06      112.90     94.21 o 
  -3  19   9      708.06      637.21     84.75 o 
  -2  19   9      452.97      467.45     85.30 o 
  -1  19   9      346.00      248.22     80.49 o 
   0  19   9       51.89      -11.21     75.32 o 
   1  19   9      205.65      181.99    119.90 o 
   2  19   9      498.69      434.60    214.10 o 
  -4  20   9      482.50      533.01    115.62 o 
  -3  20   9      172.24       73.04     92.06 o 
  -2  20   9     1136.27     1193.62    169.14 o 
  -1  20   9       52.25       72.26     76.41 o 
   0  20   9     1189.06      971.08    545.43 o 
   1  20   9      115.81      -18.20    111.33 o 
  -2  21   9      486.83      857.48    164.86 o 
  -1  21   9       46.38       19.53     80.98 o 
 -10   0  10     2834.18     3116.26    186.27 o 
  -9   0  10      610.36      660.51    101.70 o 
  -8   0  10     2806.09     2686.94    114.23 o 
  -7   0  10       97.33      173.42     65.84 o 
  -5   0  10     1034.09     1107.31    175.56 o 
  -2   0  10    12036.47    12202.77    392.88 o 
  -1   0  10      170.43       -8.56     11.78 o 
   0   0  10    15192.19    13775.48    302.38 o 
   1   0  10      111.49       83.57     19.37 o 
   2   0  10    19397.29    18186.35    310.78 o 
   3   0  10      551.98      590.68     55.24 o 
   4   0  10    10465.11    10485.23    206.23 o 
   5   0  10      123.63      185.02     40.79 o 
   6   0  10    12479.23    12503.39    349.52 o 
   7   0  10      395.74      431.51     72.79 o 
 -10   1  10     1182.40     1339.07    100.68 o 
  -9   1  10      183.83      229.12     73.87 o 
  -8   1  10      732.72      893.37     59.83 o 
  -7   1  10     1128.03     1121.57     73.09 o 
  -6   1  10     2772.00     2529.54     82.96 o 
  -5   1  10       32.19       32.17     23.00 o 
  -4   1  10     2619.28     2514.84    107.44 o 
  -3   1  10      176.34      184.25     25.50 o 
  -2   1  10     1718.91     1714.79     90.99 o 
  -1   1  10       14.64        5.14     21.38 o 
   0   1  10      651.26      598.78     34.54 o 
   1   1  10      178.55      157.62     17.65 o 
   2   1  10      858.91      863.00     45.19 o 
   3   1  10       27.26       27.67     13.38 o 
   4   1  10      161.27      180.25     23.24 o 
   5   1  10       21.49       21.98     20.87 o 
   6   1  10       41.61       36.39     26.25 o 
   7   1  10       78.48       67.46     33.91 o 
 -10   2  10     1102.86     1034.80     87.80 o 
  -9   2  10       61.31       28.85     33.80 o 
  -8   2  10      190.76      151.68     48.53 o 
  -7   2  10       65.60       37.86     25.98 o 
  -6   2  10     2033.77     2162.25     77.50 o 
  -5   2  10     2299.02     2200.79     57.68 o 
  -4   2  10       15.05       39.57     27.35 o 
  -3   2  10       57.60      130.73     24.93 o 
  -2   2  10     1406.53     1430.46     70.02 o 
  -1   2  10       37.76       68.25     24.06 o 
   0   2  10     3522.75     4179.38     84.62 o 
   1   2  10     3433.04     2603.61     52.34 o 
   2   2  10     1258.69     1334.52     41.33 o 
   3   2  10     3845.38     3524.61     74.99 o 
   4   2  10      895.83      888.81     39.12 o 
   5   2  10      872.64     1122.23     50.23 o 
   6   2  10       44.26       74.51     27.36 o 
   7   2  10     1059.47     1049.35     70.71 o 
 -10   3  10      511.22      503.06     68.48 o 
  -9   3  10      443.96      359.65     48.79 o 
  -8   3  10     3609.68     3482.42    105.98 o 
  -7   3  10     1867.56     1965.69     70.14 o 
  -6   3  10      151.85      114.63     26.00 o 
  -5   3  10     1154.60     1306.36     71.75 o 
  -4   3  10     4304.16     4300.98     89.56 o 
  -3   3  10      320.79      253.08     35.73 o 
  -1   3  10       38.48       66.62     24.07 o 
   0   3  10       21.78       33.83     17.52 o 
   1   3  10      387.46      385.06     25.77 o 
   2   3  10      826.41      891.48     34.59 o 
   3   3  10        2.61       -8.00     16.64 o 
   4   3  10       28.95       34.05     20.73 o 
   5   3  10      208.66      228.41     28.84 o 
   6   3  10      293.29      294.69     41.93 o 
   7   3  10      241.24      315.18     62.68 o 
 -10   4  10      295.29      227.82     58.24 o 
  -9   4  10      160.15      127.13     39.97 o 
  -8   4  10     2269.51     2223.33     76.27 o 
  -7   4  10       36.20       49.20     30.19 o 
  -6   4  10     2350.02     2469.26     64.63 o 
  -5   4  10      344.34      375.46     34.51 o 
  -4   4  10    11234.49    11509.94    181.16 o 
  -3   4  10        2.00       20.89     42.51 o 
  -2   4  10     5581.33     5245.51    204.47 o 
  -1   4  10     2929.43     3263.52     86.17 o 
   0   4  10     1350.84     1059.87     58.55 o 
   1   4  10     1696.69     1799.96     60.18 o 
   2   4  10    12699.64    13056.21    203.63 o 
   3   4  10      294.86      339.55     26.94 o 
   4   4  10     9037.46     9639.57    170.49 o 
   5   4  10      668.02      621.62     39.85 o 
   6   4  10     3793.69     3802.90    119.96 o 
   7   4  10       32.03       34.00     41.44 o 
 -10   5  10       14.56       -4.54     37.45 o 
  -9   5  10       50.90       10.30     35.49 o 
  -8   5  10       26.85       27.36     31.46 o 
  -7   5  10       11.55        5.26     29.38 o 
  -6   5  10       47.76       76.01     29.83 o 
  -5   5  10       52.91      128.13     27.70 o 
  -4   5  10      596.88      662.86     52.69 o 
  -3   5  10      399.51      396.43     36.83 o 
  -2   5  10      122.17       77.62     30.86 o 
  -1   5  10      456.34      486.43     44.24 o 
   0   5  10        0.35       13.70     16.55 o 
   1   5  10       11.19        0.77     15.71 o 
   2   5  10       57.70       39.94     14.05 o 
   3   5  10       94.30       73.25     19.53 o 
   4   5  10      400.40      410.42     32.66 o 
   5   5  10        2.67       42.53     25.98 o 
   6   5  10      254.54      319.12     39.54 o 
   7   5  10       16.84       54.87     34.10 o 
 -10   6  10      612.31      640.77     62.28 o 
  -9   6  10     1155.85     1177.91     72.79 o 
  -8   6  10     2367.87     2150.23     76.30 o 
  -7   6  10      823.08      949.86     54.68 o 
  -6   6  10      449.99      437.66     48.83 o 
  -5   6  10     3272.31     3193.47     71.34 o 
  -4   6  10     1179.19     1002.68     65.56 o 
  -3   6  10    14545.61    14795.72    221.11 o 
  -2   6  10      283.39      455.32     52.56 o 
  -1   6  10    11820.84    11541.24    262.79 o 
   0   6  10       57.48       -2.13     28.70 o 
   1   6  10    13817.57    14470.74    197.21 o 
   2   6  10      776.09      931.07     54.23 o 
   3   6  10     4548.24     4658.07     98.14 o 
   4   6  10      237.40      282.61     29.33 o 
   5   6  10    12953.94    13651.13    256.27 o 
   6   6  10      482.60      427.17     43.84 o 
 -10   7  10      193.52      163.49     46.05 o 
  -9   7  10      303.26      215.04     44.92 o 
  -8   7  10       66.77       83.98     33.74 o 
  -7   7  10     1116.47     1252.72     61.28 o 
  -6   7  10      145.68      193.38     34.41 o 
  -5   7  10       10.42        6.26     21.61 o 
  -4   7  10      324.74      380.92     38.02 o 
  -3   7  10     5401.20     5060.55     99.21 o 
  -2   7  10     1196.65     1213.78     54.45 o 
  -1   7  10      810.23      673.65     59.95 o 
   0   7  10      402.42      457.57     84.57 o 
   1   7  10      750.81      885.05     66.93 o 
   2   7  10      159.09      110.81     27.81 o 
   3   7  10      261.76      279.03     30.83 o 
   4   7  10        1.84       -7.40     22.15 o 
   5   7  10       13.83       29.51     26.97 o 
   6   7  10      372.11      323.98     57.83 o 
  -9   8  10      400.13      303.40     48.75 o 
  -8   8  10      481.45      407.79     52.54 o 
  -7   8  10       49.57       46.57     30.43 o 
  -6   8  10     2370.63     2429.09     76.48 o 
  -5   8  10       33.04       10.17     30.88 o 
  -4   8  10     2191.55     2620.87     72.09 o 
  -3   8  10        3.39      -18.82     22.95 o 
  -2   8  10     1619.82     2013.67     67.70 o 
  -1   8  10     1202.44     1285.41     87.78 o 
   0   8  10        7.51       17.75     35.33 o 
   1   8  10       30.50        8.95     14.64 o 
   2   8  10      336.84      298.01     30.51 o 
   3   8  10     1423.16     1483.01     56.91 o 
   4   8  10        2.36       -6.45     22.99 o 
   5   8  10      175.12      177.25     32.94 o 
   6   8  10      633.17      644.72     50.53 o 
  -9   9  10      361.36      382.81     46.81 o 
  -8   9  10     1302.92     1301.21     65.98 o 
  -7   9  10     1029.20     1114.64     71.54 o 
  -6   9  10     1277.18     1507.80     62.47 o 
  -5   9  10      547.74      562.20     48.32 o 
  -4   9  10      828.54      929.66     66.16 o 
  -3   9  10     1458.62     1529.50     56.71 o 
  -2   9  10      660.61      676.30     41.64 o 
  -1   9  10      542.82      516.54     50.67 o 
   0   9  10      190.16      180.40     48.71 o 
   1   9  10     1159.77     1120.03     64.45 o 
   2   9  10       74.56       70.44     22.71 o 
   3   9  10       96.68      127.77     26.88 o 
   4   9  10        8.53       13.62     33.31 o 
   5   9  10        0.70      -12.23     24.52 o 
   6   9  10      138.33       89.43     57.16 o 
  -9  10  10      124.34       80.38     46.30 o 
  -8  10  10      610.49      675.86     56.73 o 
  -7  10  10     1159.43     1057.71     76.81 o 
  -6  10  10      142.23      156.85     33.11 o 
  -5  10  10     6971.54     7220.10    136.20 o 
  -4  10  10        1.17       17.18     20.33 o 
  -3  10  10     7743.92     7585.84    117.92 o 
  -2  10  10      923.23      955.16     41.78 o 
  -1  10  10      817.57      807.13     60.33 o 
   0  10  10       13.66       46.06     34.55 o 
   1  10  10     7975.24     8291.57    198.11 o 
   2  10  10     2024.60     1880.28     60.82 o 
   3  10  10     3118.63     3213.51     82.72 o 
   4  10  10      258.84      216.90     32.12 o 
   5  10  10     2113.00     2098.71     83.15 o 
   6  10  10        1.57      -51.10     34.06 o 
  -9  11  10      174.45      114.09     49.52 o 
  -8  11  10      317.00      398.39     55.41 o 
  -7  11  10       37.57       18.85     37.88 o 
  -6  11  10       85.30      104.72     40.88 o 
  -5  11  10      440.93      469.09     40.95 o 
  -4  11  10       22.25       43.44     24.96 o 
  -3  11  10        2.41      -15.95     23.84 o 
  -2  11  10      245.08      232.25     24.70 o 
  -1  11  10       79.09       79.82     25.88 o 
   0  11  10      130.90      122.44     64.23 o 
   1  11  10       91.37       95.93     27.47 o 
   2  11  10      137.20      163.68     33.03 o 
   3  11  10        0.47      -27.11     27.31 o 
   4  11  10      392.27      411.83     48.41 o 
   5  11  10       59.46      124.12     38.23 o 
  -9  12  10      211.91      177.79     53.22 o 
  -8  12  10     1905.71     2045.09     96.02 o 
  -7  12  10       45.55      -33.80     37.27 o 
  -6  12  10     1976.84     2037.53    132.80 o 
  -5  12  10      417.35      527.30     52.58 o 
  -4  12  10     7345.44     7313.75    139.76 o 
  -3  12  10      205.15      205.17     35.08 o 
  -2  12  10     3587.47     3582.59     77.42 o 
  -1  12  10      848.25      897.60     49.72 o 
   0  12  10     3986.69     3941.38    108.77 o 
   1  12  10      172.97      179.04     32.84 o 
   2  12  10     2294.75     2382.76     84.63 o 
   3  12  10      143.93      141.75     37.05 o 
   4  12  10     2771.27     2828.44    117.50 o 
   5  12  10      952.15      981.48    108.12 o 
  -8  13  10     1981.92     1942.79    168.61 o 
  -7  13  10      999.56      805.92     91.89 o 
  -6  13  10     1228.01     1203.26    102.23 o 
  -5  13  10     1236.70     1448.73    105.76 o 
  -4  13  10     2911.63     3378.41    142.43 o 
  -3  13  10     1446.40     1322.92     75.89 o 
  -2  13  10     3197.61     3126.59    105.81 o 
  -1  13  10        4.70       20.25     29.63 o 
   0  13  10       68.57       76.52     31.22 o 
   1  13  10      156.79      183.13     34.88 o 
   2  13  10        0.92       65.26     49.78 o 
   3  13  10       22.78       35.84     49.70 o 
   4  13  10        6.28      -39.17     73.33 o 
   5  13  10      124.46      139.96     78.68 o 
  -8  14  10      165.59      192.69     71.26 o 
  -7  14  10       48.92      106.44     62.71 o 
  -6  14  10       42.42       60.22     59.98 o 
  -5  14  10       41.88       38.23     56.44 o 
  -4  14  10     2589.19     2602.36    222.67 o 
  -3  14  10       44.56      117.86     43.53 o 
  -2  14  10     1562.15     1699.40     84.43 o 
  -1  14  10       20.50       65.08     31.06 o 
   0  14  10     1427.65     1380.49     63.91 o 
   1  14  10       78.85       37.82     39.23 o 
   2  14  10       61.42      116.50     56.20 o 
   3  14  10       18.41      -16.78     47.33 o 
   4  14  10      758.20      753.64    115.62 o 
  -7  15  10      180.71       93.77     67.73 o 
  -6  15  10     1600.21     1727.89    219.99 o 
  -5  15  10      127.78      100.13     61.89 o 
  -4  15  10        2.92       -6.18     54.66 o 
  -3  15  10     1655.78     1666.24     88.07 o 
  -2  15  10        6.29        1.83     41.98 o 
  -1  15  10        1.01       14.66     30.15 o 
   0  15  10       95.33       82.00     33.70 o 
   1  15  10      862.74      855.44    122.15 o 
   2  15  10      238.22      131.69    104.37 o 
   3  15  10       11.66        2.25     88.32 o 
   4  15  10       37.05       68.06     56.19 o 
  -7  16  10       38.06       -2.65     65.81 o 
  -6  16  10     2353.66     2447.62    140.99 o 
  -5  16  10      300.46      257.46     70.38 o 
  -4  16  10     4126.36     4097.21    338.28 o 
  -3  16  10      575.31      611.64     69.05 o 
  -2  16  10     1250.14     1432.27    111.04 o 
  -1  16  10        2.88       -3.63     42.39 o 
   0  16  10     5927.26     6217.92    190.52 o 
   1  16  10       51.63        6.37     42.33 o 
   2  16  10     5873.72     6257.14    277.26 o 
   3  16  10      133.62       75.60     63.70 o 
   4  16  10     1422.37     1579.01    157.37 o 
  -6  17  10      573.91      588.99    139.70 o 
  -5  17  10       33.27       10.94     60.75 o 
  -4  17  10      492.48      549.02     83.30 o 
  -3  17  10       72.53       46.33     60.77 o 
  -2  17  10      137.41      142.39     49.66 o 
  -1  17  10       21.69       13.33     70.70 o 
   0  17  10      311.74      360.29     82.50 o 
   1  17  10       49.21       42.96     51.09 o 
   2  17  10       23.93      -13.47     52.03 o 
   3  17  10       77.23       -1.27    105.98 o 
  -6  18  10      278.34      286.11     82.05 o 
  -5  18  10     1348.93     1467.43    119.44 o 
  -4  18  10      952.35      892.21    150.41 o 
  -3  18  10     1060.93     1089.80    112.94 o 
  -2  18  10      150.70       54.51     51.41 o 
  -1  18  10      198.32      176.12     75.85 o 
   0  18  10      440.18      385.73    127.93 o 
   1  18  10     2769.14     2667.72    173.42 o 
   2  18  10        4.53      -10.00     52.43 o 
  -5  19  10      370.94      295.90     82.38 o 
  -4  19  10       51.73       65.78    119.90 o 
  -3  19  10      900.69      810.19     94.90 o 
  -2  19  10      241.48      149.14     74.38 o 
  -1  19  10      155.41      110.26     80.20 o 
   0  19  10       53.18       42.84     73.57 o 
   1  19  10        5.08       24.62    112.40 o 
  -3  20  10      300.32      249.84     75.65 o 
  -2  20  10      195.02       29.63     78.95 o 
  -1  20  10      360.29      138.66    107.59 o 
   0  20  10      310.55      243.73     96.35 o 
 -10   1  11       26.47      -58.91     39.27 o 
  -9   1  11     2280.70     2253.11    108.21 o 
  -8   1  11     1193.98     1085.91     67.15 o 
  -7   1  11     3737.49     3967.83     85.55 o 
  -6   1  11      219.58      284.78     39.87 o 
  -5   1  11     9750.90    10133.48    192.21 o 
  -4   1  11     1580.49     1703.35     59.89 o 
  -3   1  11    11714.86    11337.31    180.57 o 
  -2   1  11     2355.83     2213.84     88.48 o 
   0   1  11     1971.46     1949.16     74.74 o 
   1   1  11     6345.07     6505.82    205.97 o 
   2   1  11     1548.72     1626.86     51.35 o 
   3   1  11     1533.47     1626.16     53.99 o 
   4   1  11        8.78       20.79     19.76 o 
   5   1  11     5582.67     5763.87    122.94 o 
   6   1  11        0.38        3.02     25.26 o 
 -10   2  11      514.07      502.35    138.10 o 
  -9   2  11       30.85       17.12     35.27 o 
  -8   2  11     2209.48     2126.94     86.18 o 
  -7   2  11      691.85      700.72     41.70 o 
  -6   2  11     1041.26      989.21     76.97 o 
  -5   2  11     1079.37     1194.98     53.62 o 
  -4   2  11     1310.49     1222.87     60.09 o 
  -3   2  11      451.17      447.70     34.78 o 
  -2   2  11      715.86      593.26    126.86 o 
  -1   2  11     1174.78     1246.77     69.48 o 
   0   2  11      267.03      286.21     26.85 o 
   1   2  11     1546.22     1512.06     42.73 o 
   2   2  11     1110.08     1231.12     46.04 o 
   3   2  11      833.13      769.12     39.90 o 
   4   2  11       41.50       40.79     19.63 o 
   5   2  11     2354.36     2520.58     87.29 o 
   6   2  11       15.03        0.66     25.16 o 
 -10   3  11     1489.16     1469.40    105.45 o 
  -9   3  11     2524.31     2503.64     96.24 o 
  -8   3  11      129.76       84.83     37.06 o 
  -7   3  11     1067.95     1168.38     58.10 o 
  -6   3  11     3308.99     3522.52     86.37 o 
  -5   3  11     8424.55     8459.38    147.86 o 
  -4   3  11      660.34      546.42     45.20 o 
  -3   3  11     5237.10     5417.28    120.03 o 
  -1   3  11    10410.55    10230.89    197.09 o 
   0   3  11      497.47      590.96     35.21 o 
   1   3  11     4212.15     3540.73     80.06 o 
   2   3  11      618.19      558.01     37.22 o 
   3   3  11     3499.24     3465.35     69.45 o 
   4   3  11      241.05      285.30     30.89 o 
   5   3  11     4619.92     4570.43     97.14 o 
   6   3  11     1061.99     1161.29     73.19 o 
 -10   4  11        0.90      -54.75     36.50 o 
  -9   4  11      532.13      443.30     52.63 o 
  -8   4  11      822.45      948.19     56.78 o 
  -7   4  11      637.85      725.84     49.40 o 
  -6   4  11        2.09       18.88     23.43 o 
  -5   4  11     1212.38     1366.31     57.91 o 
  -4   4  11       38.92       36.92     25.44 o 
  -3   4  11      203.42      164.91     42.91 o 
  -2   4  11      248.62      462.21     69.05 o 
  -1   4  11     1957.41     2126.16     70.76 o 
   0   4  11      192.42      231.75     57.15 o 
   1   4  11      598.06      608.10     36.75 o 
   2   4  11      194.78      133.83     24.41 o 
   3   4  11      153.51      148.60     22.26 o 
   4   4  11      930.32     1078.19     49.08 o 
   5   4  11       17.18      -17.20     21.86 o 
   6   4  11     1830.36     2109.08     88.92 o 
 -10   5  11     1208.35     1234.64     79.86 o 
  -9   5  11      109.72       37.36     37.95 o 
  -8   5  11      582.76      619.13     49.93 o 
  -7   5  11     2088.99     2033.22     82.91 o 
  -6   5  11     3399.78     3520.52     80.22 o 
  -5   5  11      496.79      557.43     39.84 o 
  -4   5  11     7339.81     7337.02    131.76 o 
  -3   5  11     1108.06     1206.20     57.80 o 
  -2   5  11    15346.32    15286.11    333.66 o 
  -1   5  11     1079.65     1505.10     62.99 o 
   0   5  11     1708.60     1370.64     75.14 o 
   1   5  11     1988.61     2026.36     95.05 o 
   2   5  11     1424.20     1309.86     52.27 o 
   3   5  11      112.69       77.97     20.91 o 
   4   5  11     3583.88     3827.17     84.16 o 
   5   5  11        4.79      -20.83     25.18 o 
   6   5  11     2215.37     2158.44     89.94 o 
 -10   6  11       41.48      -45.93     38.00 o 
  -9   6  11        0.34      -49.55     33.03 o 
  -8   6  11        4.18      -29.41     30.52 o 
  -7   6  11       56.89       53.35     32.30 o 
  -6   6  11      611.11      678.09     48.03 o 
  -5   6  11        8.71       29.71     26.71 o 
  -4   6  11       11.13       22.31     15.00 o 
  -3   6  11      447.69      436.50     40.14 o 
  -2   6  11       46.94       27.12     31.63 o 
  -1   6  11        3.93        2.14     30.49 o 
   0   6  11       15.76       12.65     25.52 o 
   1   6  11     1161.79     1289.90     45.02 o 
   2   6  11      271.70      264.67     29.99 o 
   3   6  11        9.77       15.67     19.90 o 
   4   6  11      533.31      477.29     35.96 o 
   5   6  11        4.94       17.85     27.00 o 
   6   6  11       19.31       29.11     29.22 o 
 -10   7  11        5.52      -68.07     45.38 o 
  -9   7  11       40.41      -48.28     33.72 o 
  -8   7  11      708.01      802.83     55.14 o 
  -7   7  11     2622.26     2673.79     82.23 o 
  -6   7  11      275.93      244.33     37.32 o 
  -5   7  11     1183.69     1260.69     82.36 o 
  -4   7  11     9786.33     9537.67    182.98 o 
  -3   7  11      131.05      128.49     28.10 o 
  -2   7  11     1202.88     1259.97     57.79 o 
  -1   7  11        2.39       12.92     30.46 o 
   1   7  11       28.10        6.75     16.07 o 
   2   7  11     5159.49     4875.47    102.88 o 
   3   7  11     1392.96     1635.83     60.29 o 
   4   7  11     1038.21      970.83     53.17 o 
   5   7  11        1.99      -22.30     25.40 o 
   6   7  11     1973.81     1991.04     77.66 o 
  -9   8  11     1839.82     1724.36     83.41 o 
  -8   8  11      213.56      212.75     38.97 o 
  -7   8  11     1761.72     1772.96     70.36 o 
  -6   8  11       56.99       28.49     31.56 o 
  -5   8  11      448.61      443.68     39.39 o 
  -4   8  11     2039.23     1856.77     72.47 o 
  -3   8  11      511.60      582.43     59.64 o 
  -2   8  11      141.51      140.17     30.39 o 
  -1   8  11      349.53      401.63     49.12 o 
   0   8  11     2421.96      999.86    107.05 o 
   1   8  11       27.49        5.00     18.25 o 
   2   8  11     1870.04     1726.14     59.73 o 
   3   8  11      485.83      583.14     80.97 o 
   4   8  11     1680.17     1727.56     65.58 o 
   5   8  11       99.83      105.18     31.63 o 
   6   8  11     2316.44     2458.45     95.76 o 
  -9   9  11       62.86       95.03     37.90 o 
  -8   9  11      798.87      878.13     58.41 o 
  -7   9  11      966.10     1029.31     64.12 o 
  -6   9  11      252.10      324.57     39.04 o 
  -5   9  11     1883.92     1865.08     65.82 o 
  -4   9  11     9157.83     9175.80    177.87 o 
  -3   9  11       47.14       75.70     28.15 o 
  -2   9  11     3193.85     3422.64     80.70 o 
  -1   9  11     2118.41     2190.39     94.19 o 
   0   9  11    10070.01    10425.10    257.56 o 
   1   9  11     1608.62     1600.35    112.94 o 
   2   9  11     1865.67     1954.50     63.47 o 
   3   9  11       49.06       56.70     24.57 o 
   4   9  11     3974.15     3988.35    110.61 o 
   5   9  11     1943.24     2111.86     84.78 o 
   6   9  11     3010.66     3250.00    110.11 o 
  -9  10  11        0.18      -59.06     39.37 o 
  -8  10  11      414.09      397.82     54.89 o 
  -7  10  11        9.71       -8.42     30.25 o 
  -6  10  11      222.89      154.09     34.85 o 
  -5  10  11      205.08      210.23     35.34 o 
  -4  10  11      315.00      431.03     38.52 o 
  -3  10  11      230.82      192.44     27.50 o 
  -2  10  11      402.77      368.31     53.00 o 
  -1  10  11     1400.32     1447.51    108.12 o 
   0  10  11       41.87        1.71     35.63 o 
   1  10  11      838.63      890.26     54.74 o 
   2  10  11       33.38       28.48     21.00 o 
   3  10  11       21.91       10.95     22.63 o 
   4  10  11      112.50       90.74     39.48 o 
   5  10  11     1000.94      992.24    127.32 o 
  -9  11  11      482.78      580.40     83.06 o 
  -8  11  11       57.68       26.99     43.66 o 
  -7  11  11     2924.36     2894.20    105.57 o 
  -6  11  11     1463.22     1647.60     88.80 o 
  -5  11  11      837.13      867.48     51.25 o 
  -4  11  11      939.52     1004.72     52.62 o 
  -3  11  11     7088.43     6722.14    103.07 o 
  -2  11  11     4588.15     4695.94     87.24 o 
  -1  11  11     2804.24     2942.13     96.72 o 
   0  11  11     1444.92     1385.74     97.95 o 
   1  11  11     7651.43     8345.67    175.69 o 
   2  11  11     2384.49     2710.41     91.35 o 
   3  11  11      269.89      236.15     40.57 o 
   4  11  11     1007.72      994.48     85.80 o 
   5  11  11      894.98      862.87     78.68 o 
  -8  12  11      171.69      213.09     55.41 o 
  -7  12  11     1661.15     1586.56     83.93 o 
  -6  12  11      140.31      135.68     69.83 o 
  -5  12  11      343.08      340.17     48.50 o 
  -4  12  11       82.20       33.87     32.60 o 
  -3  12  11      862.32      821.07     50.74 o 
  -2  12  11       22.92      -11.14     24.48 o 
  -1  12  11       27.38       14.61     30.93 o 
   0  12  11       44.36       -2.04     39.71 o 
   1  12  11        0.26      -15.20     25.59 o 
   2  12  11      839.78      830.02     57.53 o 
   3  12  11      112.87       68.97     34.29 o 
   4  12  11      273.34      274.56     47.08 o 
   5  12  11        7.28       16.17     38.33 o 
  -8  13  11       21.78      -55.79     60.77 o 
  -7  13  11      736.59      813.53     92.85 o 
  -6  13  11       86.49       26.36     58.61 o 
  -5  13  11     2700.62     2800.26    136.70 o 
  -4  13  11      217.43      159.13     45.75 o 
  -3  13  11     4018.92     3966.12    120.37 o 
  -2  13  11      516.20      545.98     43.03 o 
  -1  13  11        9.44       16.45     28.13 o 
   0  13  11      472.87      429.40     41.82 o 
   1  13  11      106.25       78.47     45.87 o 
   2  13  11      695.56      715.60     82.96 o 
   3  13  11     1085.71     1475.17    143.45 o 
   4  13  11     1328.63     1480.52    153.08 o 
  -8  14  11      617.00      484.38     87.66 o 
  -7  14  11      178.32       83.73     66.33 o 
  -6  14  11      709.49      701.05    100.09 o 
  -5  14  11      133.80      115.83    105.98 o 
  -4  14  11        4.97       17.89     53.00 o 
  -3  14  11       65.79      138.82     45.22 o 
  -2  14  11      120.11      110.04     44.99 o 
  -1  14  11      119.73      107.29     33.51 o 
   0  14  11      519.37      431.49     42.97 o 
   1  14  11      276.31      300.95     50.01 o 
   2  14  11      104.52      121.21     54.18 o 
   3  14  11      364.01      432.08     70.72 o 
   4  14  11        9.67       -7.56     52.84 o 
  -7  15  11     1321.21     1233.92    109.81 o 
  -6  15  11        5.03       21.76     62.38 o 
  -5  15  11     5892.20     5945.33    320.62 o 
  -4  15  11      387.29      309.25     69.90 o 
  -3  15  11     9483.98     9552.46    215.02 o 
  -2  15  11        2.04       -8.88     42.44 o 
  -1  15  11     5150.05     5408.17    158.22 o 
   0  15  11      314.62      278.98     49.59 o 
   1  15  11      973.19      892.98    115.35 o 
   2  15  11       40.92       26.16     50.06 o 
   3  15  11     1344.62     1430.20    145.59 o 
   4  15  11      210.10      210.02    150.94 o 
  -7  16  11      290.06      229.04     87.78 o 
  -6  16  11      177.50       54.31     66.34 o 
  -5  16  11        9.23      -16.45     59.40 o 
  -4  16  11      108.86        0.62     60.40 o 
  -3  16  11      379.84      321.36     55.09 o 
  -2  16  11      167.38      135.68     50.83 o 
  -1  16  11      622.91      590.86     62.77 o 
   0  16  11        4.10       30.85     42.09 o 
   1  16  11      294.31      320.17     62.38 o 
   2  16  11      143.10      124.18     64.23 o 
   3  16  11        0.78      -39.77     50.74 o 
  -6  17  11      270.53      325.98     81.53 o 
  -5  17  11       15.96      -85.18     61.02 o 
  -4  17  11      623.95      628.14     94.74 o 
  -3  17  11      665.37      551.99     65.28 o 
  -2  17  11      604.54      609.35     65.84 o 
  -1  17  11        5.36       -7.69     65.21 o 
   0  17  11     1693.49     1626.11    167.00 o 
   1  17  11      478.63      470.46    149.34 o 
   2  17  11      583.28      513.05    168.61 o 
  -5  18  11      177.99      171.67     96.35 o 
  -4  18  11      108.87      163.29     71.83 o 
  -3  18  11        1.19      -33.03     73.87 o 
  -2  18  11       10.72      -65.21     47.06 o 
  -1  18  11       13.14       -9.38     71.05 o 
   0  18  11      401.05      141.57     99.56 o 
   1  18  11      791.43      720.68    218.38 o 
   2  18  11      156.32       34.00     59.21 o 
  -4  19  11      247.06      108.11     69.84 o 
  -3  19  11      482.93      575.41     86.80 o 
  -2  19  11      119.33       -6.36     77.25 o 
  -1  19  11     1134.25      900.16    237.65 o 
   0  19  11       59.52       80.40     74.14 o 
   1  19  11      166.23      211.96    118.83 o 
  -2  20  11        2.54        3.02     80.82 o 
  -1  20  11       75.88      -26.60     77.12 o 
 -10   0  12      618.77      731.16    110.26 o 
  -9   0  12      158.85      153.08     70.65 o 
  -8   0  12     1984.57     2401.54    113.12 o 
  -7   0  12     2763.38     2947.94    118.08 o 
  -5   0  12      165.61      -11.78     21.41 o 
  -2   0  12    20702.44    21993.67    677.63 o 
  -1   0  12     2633.98     2994.22    147.73 o 
   0   0  12    10161.63    10147.97    243.05 o 
   1   0  12       81.92       79.27     51.46 o 
   2   0  12     1368.94     1335.71     80.98 o 
   3   0  12       74.66      120.19     32.05 o 
   4   0  12      485.63      637.14     51.73 o 
   5   0  12      143.05      138.90     42.83 o 
   6   0  12      753.81      724.37    122.57 o 
 -10   1  12      547.56      409.64     65.09 o 
  -9   1  12     1358.09     1379.67    153.62 o 
  -8   1  12       12.05       11.10     34.13 o 
  -7   1  12      232.22      244.25     35.26 o 
  -6   1  12     5669.00     6374.49    238.29 o 
  -5   1  12     2697.34     2567.22     84.40 o 
  -4   1  12     1921.50     1694.06     62.11 o 
  -3   1  12      606.59      728.41     42.12 o 
  -2   1  12    13061.33    14454.77    331.55 o 
   0   1  12     9957.48    10369.73    254.72 o 
   1   1  12       61.85       47.86     13.85 o 
   2   1  12     2105.76     1843.33     61.44 o 
   3   1  12      105.11       60.80     20.54 o 
   4   1  12     1234.03     1396.28     50.25 o 
   5   1  12      212.27      215.42     33.99 o 
   6   1  12     2854.74     2702.64     88.06 o 
 -10   2  12       24.50      -59.04     39.36 o 
  -9   2  12     1262.13     1283.11     76.53 o 
  -8   2  12      862.63      739.67     58.48 o 
  -7   2  12      393.37      485.80     42.15 o 
  -6   2  12     1016.06     1048.10     90.35 o 
  -5   2  12     3209.43     2983.50     92.66 o 
  -4   2  12     3461.15     3769.48    102.16 o 
  -3   2  12       40.63       63.76     26.52 o 
  -2   2  12      298.81      301.88     65.30 o 
  -1   2  12     1921.36     1855.83     81.00 o 
   0   2  12      137.84      124.75     31.42 o 
   1   2  12      801.61      695.52     51.08 o 
   2   2  12        7.85        0.18     13.97 o 
   3   2  12        3.47        6.47     18.78 o 
   4   2  12       53.68       34.19     21.54 o 
   5   2  12      260.39      250.71     31.58 o 
   6   2  12      238.65      238.49     43.12 o 
 -10   3  12       22.88        9.00     44.64 o 
  -9   3  12        0.47        1.75     36.03 o 
  -8   3  12      163.56      175.15     41.71 o 
  -7   3  12      192.40      203.32     36.31 o 
  -6   3  12       55.00       45.43     28.24 o 
  -5   3  12      594.74      659.49     43.56 o 
  -4   3  12     7798.36     8469.96    170.95 o 
  -3   3  12     1544.78     1586.11     59.80 o 
  -1   3  12     1877.75     1818.25     68.72 o 
   0   3  12      752.45      743.00     63.85 o 
   1   3  12     1976.43     1881.10     59.49 o 
   2   3  12      325.97      306.19     26.18 o 
   3   3  12      108.65       86.00     21.41 o 
   4   3  12     2831.09     2767.11     72.94 o 
   5   3  12     2111.65     2115.41     68.63 o 
   6   3  12      751.07      718.59     61.12 o 
 -10   4  12      455.79      403.98     56.31 o 
  -9   4  12      391.67      324.22     49.58 o 
  -8   4  12     1913.32     1830.24     73.51 o 
  -7   4  12      781.12      755.59     50.91 o 
  -6   4  12      110.93      128.43     33.61 o 
  -5   4  12     1500.05     1628.26     65.05 o 
  -4   4  12     5193.72     5153.83    123.40 o 
  -3   4  12      308.27      364.78     40.78 o 
  -2   4  12     4860.12     4889.10    147.59 o 
  -1   4  12      675.17      657.21     45.17 o 
   0   4  12      785.98      747.19     58.99 o 
   1   4  12      250.95      208.87     27.25 o 
   2   4  12        9.01       -7.20     15.52 o 
   3   4  12      120.90      116.02     22.84 o 
   4   4  12     1242.91     1106.77     50.84 o 
   5   4  12        0.61      -10.66     23.82 o 
   6   4  12      518.54      492.01     63.99 o 
 -10   5  12      247.72      168.75     51.57 o 
  -9   5  12      115.34      107.84     41.23 o 
  -8   5  12      944.00      940.35     57.96 o 
  -7   5  12      399.72      444.88     44.49 o 
  -6   5  12      244.63      268.11     35.59 o 
  -5   5  12      674.82      663.44     44.29 o 
  -4   5  12     5586.49     5956.09    134.72 o 
  -3   5  12      579.75      520.56     52.05 o 
  -2   5  12     2475.61     2502.58    120.43 o 
  -1   5  12     1858.67     1908.00     72.54 o 
   0   5  12     4719.68     4407.08    135.84 o 
   1   5  12     3041.12     3377.00     81.19 o 
   2   5  12      304.58      278.74     32.30 o 
   3   5  12      569.43      630.98     38.82 o 
   4   5  12     2172.14     2223.51     86.54 o 
   5   5  12     3971.73     4096.78    105.84 o 
   6   5  12     1529.00     1470.23     83.69 o 
 -10   6  12       22.70      -47.12     38.49 o 
  -9   6  12     1920.09     2025.42     90.01 o 
  -8   6  12      414.44      352.26     44.09 o 
  -7   6  12     4387.16     4361.27    105.77 o 
  -6   6  12      304.97      273.68     32.96 o 
  -5   6  12     3064.72     3350.68     85.65 o 
  -4   6  12      174.30      230.22     38.21 o 
  -3   6  12     6802.29     6386.92    137.47 o 
  -2   6  12       92.84       64.05     36.40 o 
  -1   6  12     2451.37     2477.07     98.85 o 
   0   6  12      281.82      219.99     42.95 o 
   1   6  12     4939.33     4845.08     90.98 o 
   2   6  12      152.83      102.55     23.35 o 
   3   6  12      571.83      617.65     60.11 o 
   4   6  12      149.77      139.67     29.86 o 
   5   6  12     1900.24     1962.57     74.53 o 
   6   6  12      163.96      162.79     37.30 o 
  -9   7  12      496.27      497.37     54.68 o 
  -8   7  12      590.60      688.00     82.20 o 
  -7   7  12      265.30      307.29     41.25 o 
  -6   7  12      369.27      418.05     42.63 o 
  -5   7  12     3137.81     3293.05     84.68 o 
  -4   7  12     1474.29     1319.76     65.88 o 
  -3   7  12     2037.14     2127.38     75.60 o 
  -2   7  12     1009.11     1037.51     66.91 o 
  -1   7  12     6760.85     6434.14    176.22 o 
   1   7  12     3535.09     3387.29     96.31 o 
   2   7  12     1393.63     1358.20     50.30 o 
   3   7  12     2173.64     2596.61     77.51 o 
   4   7  12      299.36      390.74     39.75 o 
   5   7  12     2945.17     3125.52    113.88 o 
  -9   8  12       60.74       41.59     39.25 o 
  -8   8  12       71.90        5.44     33.28 o 
  -7   8  12      456.36      436.06     44.72 o 
  -6   8  12       94.02       75.50     32.80 o 
  -5   8  12      559.81      532.90     43.91 o 
  -4   8  12      669.64      720.33     51.83 o 
  -3   8  12       22.33       32.41     26.45 o 
  -2   8  12     1110.92     1119.77     57.76 o 
  -1   8  12      272.01      183.10     54.06 o 
   1   8  12      788.20      693.35     48.82 o 
   2   8  12      188.52      175.62     28.26 o 
   3   8  12        1.75       21.88     23.75 o 
   4   8  12        2.85        1.94     24.93 o 
   5   8  12       47.95       21.18     29.11 o 
  -9   9  12       44.55        1.50     35.10 o 
  -8   9  12      332.24      319.96     44.50 o 
  -7   9  12      296.26      268.27     40.00 o 
  -6   9  12     2008.26     2070.54     73.88 o 
  -5   9  12       47.11       44.16     27.85 o 
  -4   9  12        0.37       44.99     29.18 o 
  -3   9  12     3701.11     3782.47    108.42 o 
  -2   9  12     1502.73     1666.40     67.58 o 
  -1   9  12     1059.55     1282.10    126.86 o 
   0   9  12     2082.21     2082.85     99.82 o 
   1   9  12     1386.61     1411.58     75.60 o 
   2   9  12      459.58      458.99     37.95 o 
   3   9  12     1035.97     1068.55     56.79 o 
   4   9  12      672.40      586.98     45.94 o 
   5   9  12     1211.86     1318.94     76.79 o 
  -9  10  12      599.86      662.84     67.35 o 
  -8  10  12      233.51      222.75     40.57 o 
  -7  10  12     1880.69     1983.79     75.70 o 
  -6  10  12      107.73      132.07     35.03 o 
  -5  10  12     1744.39     1804.51     60.61 o 
  -4  10  12      205.20      227.11     32.10 o 
  -3  10  12     6496.89     6454.55    109.28 o 
  -2  10  12       37.19       34.64     26.26 o 
  -1  10  12     5168.76     5039.16    154.51 o 
   0  10  12       56.97       67.99     41.19 o 
   1  10  12      528.78      517.05     46.24 o 
   2  10  12        0.54      -29.60     20.72 o 
   3  10  12     1244.66     1283.31     85.98 o 
   4  10  12      142.60      167.06     32.71 o 
   5  10  12      509.87      398.93     68.54 o 
  -9  11  12      181.28      102.90     51.28 o 
  -8  11  12      485.33      467.08     60.01 o 
  -7  11  12       32.76       69.01     43.44 o 
  -6  11  12     3111.86     3258.32    110.62 o 
  -5  11  12       23.95       31.01     31.03 o 
  -4  11  12     3743.85     3695.65     82.37 o 
  -3  11  12     1072.70      958.16     42.05 o 
  -2  11  12     3143.46     3373.59     84.77 o 
  -1  11  12     1173.69     1151.58     79.45 o 
   0  11  12     2938.13     2923.60    121.32 o 
   1  11  12     1933.81     2232.25    114.50 o 
   2  11  12     1012.42      956.69     63.50 o 
   3  11  12      747.00      686.92     58.28 o 
   4  11  12      325.41      395.53     51.02 o 
   5  11  12      994.90      955.70     84.54 o 
  -8  12  12     1679.47     1790.62     93.30 o 
  -7  12  12      707.43      604.15     61.02 o 
  -6  12  12     1616.53     1756.51     86.92 o 
  -5  12  12       27.89       37.50     37.88 o 
  -4  12  12     5709.77     5741.06    123.34 o 
  -3  12  12     1091.96     1161.22     59.03 o 
  -2  12  12     2037.35     2211.98     64.38 o 
  -1  12  12       18.61       -5.58     30.43 o 
   0  12  12     3454.81     3507.38    134.86 o 
   1  12  12      171.62      127.96     50.27 o 
   2  12  12      187.25      173.13     36.46 o 
   3  12  12        1.78      -32.90     28.94 o 
   4  12  12      333.30      379.45     62.19 o 
  -8  13  12        3.66       91.10     66.71 o 
  -7  13  12      221.80      204.96     70.93 o 
  -6  13  12      404.88      473.67    158.44 o 
  -5  13  12       34.16       37.29     56.62 o 
  -4  13  12     3729.41     3842.15    122.01 o 
  -3  13  12       23.43       -9.00     40.01 o 
  -2  13  12     2362.27     2482.52     79.39 o 
  -1  13  12       90.19      153.46     33.55 o 
   0  13  12     5020.04     5287.67    138.93 o 
   1  13  12      206.47      250.46     57.19 o 
   2  13  12     1947.45     2180.63    160.58 o 
   3  13  12      158.34      153.14     57.62 o 
   4  13  12     2220.79     2058.59    172.35 o 
  -7  14  12      165.39      250.44     73.62 o 
  -6  14  12      156.82      105.35     87.78 o 
  -5  14  12      118.25       55.31     60.19 o 
  -4  14  12      222.42      225.18     65.55 o 
  -3  14  12        0.94        4.82     52.61 o 
  -2  14  12      752.84      724.38     63.63 o 
  -1  14  12      493.97      442.11     44.37 o 
   0  14  12     1698.92     1821.39    120.52 o 
   1  14  12      277.28      256.53     78.63 o 
   2  14  12      146.88      149.77     55.45 o 
   3  14  12       47.94        9.49     52.99 o 
  -7  15  12        8.38       27.03    103.30 o 
  -6  15  12      227.48      212.48     72.17 o 
  -5  15  12      174.78      183.17     67.81 o 
  -4  15  12       90.14      107.90     61.76 o 
  -3  15  12      453.00      444.87     58.25 o 
  -2  15  12      294.67      325.05     54.81 o 
  -1  15  12      150.86      194.61     39.53 o 
   0  15  12      754.89      634.72     62.47 o 
   1  15  12       71.78       62.30     58.34 o 
   2  15  12      532.01      559.84    154.15 o 
   3  15  12        9.87      -34.97     51.48 o 
  -6  16  12     2405.31     2552.96    146.48 o 
  -5  16  12      169.32      167.44     87.25 o 
  -4  16  12     2085.68     2310.96    134.42 o 
  -3  16  12     1765.72     1592.69     89.58 o 
  -2  16  12     1405.95     1569.59     89.06 o 
  -1  16  12        1.53      -17.75     45.00 o 
   0  16  12      573.89      571.55     88.03 o 
   1  16  12        8.77       29.42     50.24 o 
   2  16  12      105.59      167.69     60.19 o 
  -6  17  12     1444.30     1411.44    149.34 o 
  -5  17  12      408.25      472.39     86.42 o 
  -4  17  12     1417.47     1379.37    113.93 o 
  -3  17  12        3.72       73.97     50.92 o 
  -2  17  12     2622.19     2693.39    112.14 o 
  -1  17  12       95.26      119.62     73.73 o 
   0  17  12     1676.51     1752.43    174.49 o 
   1  17  12        1.40      -23.90     51.22 o 
   2  17  12     1517.51     1361.69    142.38 o 
  -5  18  12      157.55      146.43     79.75 o 
  -4  18  12       20.14      -28.84     62.53 o 
  -3  18  12      526.46      529.62     84.61 o 
  -2  18  12      551.66      565.51     67.82 o 
  -1  18  12      730.90      596.50    246.75 o 
   0  18  12      123.92      110.21     77.56 o 
   1  18  12      286.60      271.38     68.82 o 
  -3  19  12      134.42      -10.92     63.33 o 
  -2  19  12      155.34      110.47     81.24 o 
  -1  19  12     1043.12      938.29    203.40 o 
 -10   1  13       59.80        2.17     46.51 o 
  -9   1  13      921.12      950.45    109.19 o 
  -8   1  13     1027.97     1087.21    142.21 o 
  -7   1  13     1285.10     1465.30     69.78 o 
  -6   1  13     1074.25     1069.20     61.48 o 
  -5   1  13     2868.37     2988.77    122.04 o 
  -4   1  13      313.01      338.62     38.25 o 
  -3   1  13     1301.48     1255.77     53.98 o 
  -2   1  13      412.77      251.59     52.99 o 
  -1   1  13       86.85       25.97     90.99 o 
   0   1  13      167.75      181.96     45.79 o 
   1   1  13      431.21      548.54     34.84 o 
   2   1  13       11.86        3.58     16.88 o 
   3   1  13       55.12       25.57     20.18 o 
   4   1  13      192.87      222.10     28.02 o 
   5   1  13       29.21       42.05     28.28 o 
   6   1  13        4.45      -22.49     26.98 o 
 -10   2  13      841.43      816.78     84.40 o 
  -9   2  13     1334.97     1290.96     78.19 o 
  -8   2  13        1.45      -11.88     34.99 o 
  -7   2  13     2279.62     2566.21     79.99 o 
  -6   2  13      285.96      367.42     38.26 o 
  -5   2  13    13696.97    14150.01    260.83 o 
  -4   2  13      418.17      453.54     70.31 o 
  -3   2  13    20428.42    21167.87    317.99 o 
  -2   2  13      126.36      173.42     63.16 o 
  -1   2  13    25702.32    25849.38    542.46 o 
   0   2  13      212.53      295.48     49.54 o 
   1   2  13    11405.33    11427.58    222.40 o 
   2   2  13     1067.38     1343.16     46.15 o 
   3   2  13     1748.91     1951.51     56.47 o 
   4   2  13        2.93      -10.04     22.22 o 
   5   2  13     3538.60     3694.04    100.40 o 
   6   2  13       27.76       20.75     33.57 o 
 -10   3  13       17.16       15.95     45.88 o 
  -9   3  13        0.36       15.75     37.89 o 
  -8   3  13       42.74       37.10     34.53 o 
  -7   3  13        0.98       -0.71     34.15 o 
  -6   3  13       80.65      113.68     28.47 o 
  -5   3  13        7.13        9.37     28.81 o 
  -4   3  13        5.43       52.98     33.77 o 
  -3   3  13       25.66       31.14     26.90 o 
  -2   3  13      303.72      309.38     71.72 o 
  -1   3  13      791.88      919.17     70.12 o 
   0   3  13        3.66       -1.78     23.67 o 
   1   3  13      442.41      429.51     35.80 o 
   2   3  13      164.64      152.71     23.70 o 
   3   3  13      175.87      234.78     26.63 o 
   4   3  13      112.54      100.31     26.78 o 
   5   3  13      158.29      210.49     32.10 o 
 -10   4  13     1508.49     1497.87     88.54 o 
  -9   4  13      268.49      273.66     49.19 o 
  -8   4  13      563.87      700.84     53.19 o 
  -7   4  13       25.53       29.51     42.65 o 
  -6   4  13      635.21      697.93     60.91 o 
  -5   4  13     2073.11     2107.52     70.91 o 
  -4   4  13     1470.09     1280.86     66.91 o 
  -3   4  13       78.57       56.24     32.68 o 
  -1   4  13     1669.77     1821.90     88.41 o 
   0   4  13    11459.39    11110.30    266.65 o 
   1   4  13      597.23      502.06     42.49 o 
   2   4  13     7884.92     7963.65    132.10 o 
   3   4  13      322.35      445.11     32.79 o 
   4   4  13     5173.03     5018.42    115.69 o 
   5   4  13       83.26      102.35     32.26 o 
 -10   5  13      295.18      348.47     54.81 o 
  -9   5  13      307.78      380.55     52.70 o 
  -8   5  13      854.72      938.00     79.42 o 
  -7   5  13     2639.79     2633.33     83.85 o 
  -6   5  13       10.16       19.60     29.88 o 
  -5   5  13     1136.29     1235.57     58.12 o 
  -4   5  13      727.88      676.62     53.21 o 
  -3   5  13      496.68      526.94     46.40 o 
  -2   5  13        8.75      -22.48     48.17 o 
  -1   5  13       39.15       43.37     30.34 o 
   0   5  13       18.99       12.60     20.92 o 
   1   5  13      108.11      127.99     26.60 o 
   2   5  13      232.90      284.95     29.76 o 
   3   5  13      182.34      249.72     29.95 o 
   4   5  13      213.31      231.33     32.12 o 
   5   5  13      275.57      305.32     39.61 o 
  -9   6  13       83.77      100.40     42.54 o 
  -8   6  13       60.33       26.48     34.92 o 
  -7   6  13      778.67      778.07     53.26 o 
  -6   6  13        6.50       14.18     29.80 o 
  -5   6  13        2.83      -14.31     27.69 o 
  -4   6  13      248.05      193.33     39.62 o 
  -3   6  13     1536.01     1566.16     68.97 o 
  -2   6  13      710.82      658.42     57.28 o 
  -1   6  13     2054.58     2124.67     96.90 o 
   0   6  13      182.86      160.49     43.59 o 
   1   6  13     3163.83     3132.38     83.19 o 
   2   6  13      888.54      898.42     44.40 o 
   3   6  13      696.14      504.83     40.67 o 
   4   6  13        4.37       -5.19     26.27 o 
   5   6  13      537.36      640.58     91.63 o 
  -9   7  13      658.47      545.96     51.82 o 
  -8   7  13      258.62      317.41     44.69 o 
  -7   7  13      208.54      226.59     39.74 o 
  -6   7  13      298.43      279.33     40.45 o 
  -5   7  13      374.79      357.98     37.64 o 
  -4   7  13      100.14       44.37     22.73 o 
  -3   7  13      414.42      461.85     44.90 o 
  -2   7  13       76.64      114.16     40.63 o 
  -1   7  13      263.08      213.80     46.81 o 
   0   7  13       23.01        5.02     55.13 o 
   1   7  13       24.66       31.75     26.96 o 
   2   7  13      110.44       67.24     23.16 o 
   3   7  13        1.92        9.90     23.27 o 
   4   7  13      158.04      186.45     33.62 o 
   5   7  13       34.63       58.93     31.68 o 
  -9   8  13       59.11       64.04     37.74 o 
  -8   8  13     2302.36     2410.41     85.56 o 
  -7   8  13      405.76      529.36     48.73 o 
  -6   8  13     1239.30     1250.63     62.89 o 
  -5   8  13      301.74      319.82     37.46 o 
  -4   8  13     2472.65     2351.41     78.18 o 
  -3   8  13      156.18      162.11     31.79 o 
  -2   8  13     4724.98     4833.28    118.10 o 
  -1   8  13     1849.43     2179.68    118.83 o 
   0   8  13    19065.61    18971.19    425.10 o 
   1   8  13        2.66       21.77     26.96 o 
   2   8  13      389.75      418.85     37.78 o 
   3   8  13      102.80       67.30     28.02 o 
   4   8  13     3827.87     4156.44    105.94 o 
   5   8  13       16.13       26.16     30.35 o 
  -9   9  13      283.80      264.20     44.31 o 
  -8   9  13      821.10      878.57     60.05 o 
  -7   9  13      900.49     1037.29     62.58 o 
  -6   9  13      443.22      450.18     45.14 o 
  -5   9  13     1785.65     1831.53     62.52 o 
  -4   9  13       76.67       92.38     31.56 o 
  -3   9  13      527.31      649.85     44.48 o 
  -2   9  13      277.00      247.48     38.51 o 
  -1   9  13      506.78      555.88     58.89 o 
   0   9  13      591.23      588.80     63.86 o 
   1   9  13      434.25      410.75     42.87 o 
   2   9  13      236.03      177.74     33.54 o 
   3   9  13       10.54       26.23     26.06 o 
   4   9  13       10.03       15.23     27.08 o 
   5   9  13        3.40       27.74     28.85 o 
  -9  10  13       70.24       21.85     46.01 o 
  -8  10  13     1052.47     1081.58    105.07 o 
  -7  10  13     1388.75     1537.14     71.05 o 
  -6  10  13       26.42      -19.40     31.78 o 
  -5  10  13      696.72      749.86     44.92 o 
  -4  10  13      102.03      107.09     32.49 o 
  -3  10  13     4658.83     4596.92    102.30 o 
  -2  10  13        7.04       25.43     30.95 o 
  -1  10  13     4766.30     4996.34    158.19 o 
   0  10  13     2076.08     1920.34    101.05 o 
   1  10  13     3664.29     3355.20    120.05 o 
   2  10  13      962.20      932.99    107.23 o 
   3  10  13       59.41       82.42     27.91 o 
   4  10  13       99.08       75.25     30.06 o 
  -8  11  13      438.17      422.01     63.13 o 
  -7  11  13     1323.26     1257.53     79.36 o 
  -6  11  13      232.44      278.18     49.83 o 
  -5  11  13      705.77      811.46     53.32 o 
  -4  11  13     1941.96     2127.88     66.66 o 
  -3  11  13      857.10      856.15     42.97 o 
  -2  11  13      441.43      407.04     37.48 o 
  -1  11  13      326.08      328.65     68.51 o 
   0  11  13      277.06      279.91     53.84 o 
   1  11  13      113.69      116.84     81.36 o 
   2  11  13       12.91       -1.15     29.86 o 
   3  11  13      138.09      104.74     37.85 o 
   4  11  13       49.69       86.91     40.51 o 
  -8  12  13      221.79      226.32     66.00 o 
  -7  12  13      306.57      320.50     55.28 o 
  -6  12  13      879.26      969.42     70.17 o 
  -5  12  13      225.80      185.85     46.48 o 
  -4  12  13      981.70      968.38     83.90 o 
  -3  12  13       45.60       50.15     34.11 o 
  -2  12  13     1980.72     2343.39     73.97 o 
  -1  12  13      634.68      741.87     55.33 o 
   0  12  13      176.65      110.27     50.31 o 
   1  12  13      819.41      721.67     76.61 o 
   2  12  13      823.74      830.77     77.73 o 
   3  12  13      120.62       67.94     62.21 o 
   4  12  13      696.34      537.43     76.46 o 
  -8  13  13       60.68        2.45     66.80 o 
  -7  13  13      127.83       64.69     67.32 o 
  -6  13  13      259.57      319.89     71.94 o 
  -5  13  13       58.11      -29.41     65.84 o 
  -4  13  13      388.98      371.60     55.12 o 
  -3  13  13      174.30      235.22     49.18 o 
  -2  13  13       62.99       96.74     34.14 o 
  -1  13  13        1.01       28.85     34.50 o 
   0  13  13      173.10      161.54     53.62 o 
   1  13  13       97.18       -9.73     44.09 o 
   2  13  13        4.61        2.71     51.27 o 
   3  13  13        3.19      -34.98     67.98 o 
  -7  14  13     1404.37     1465.66    123.11 o 
  -6  14  13      579.87      670.77     89.21 o 
  -5  14  13     1829.73     1760.11    118.43 o 
  -4  14  13      686.66      776.53     67.79 o 
  -3  14  13     6831.47     7011.68    175.44 o 
  -2  14  13       33.64       60.45     43.52 o 
  -1  14  13    17458.77    16930.05    318.81 o 
   0  14  13     1327.16     1316.23     66.10 o 
   1  14  13     4206.62     4530.89    168.51 o 
   2  14  13       22.18       38.91     51.68 o 
   3  14  13     3369.17     3484.52    216.24 o 
  -7  15  13       62.55       31.41     87.78 o 
  -6  15  13      279.18      210.75     72.61 o 
  -5  15  13      257.37      240.98     70.69 o 
  -4  15  13        2.13       76.30     59.61 o 
  -3  15  13        8.38      -12.34     46.56 o 
  -2  15  13      102.10      119.08     48.13 o 
  -1  15  13       74.52       91.27     36.61 o 
   0  15  13        0.65       25.93     40.65 o 
   1  15  13        0.53      -44.05     47.64 o 
   2  15  13       79.46       36.56     60.48 o 
  -6  16  13      759.79      792.10     99.51 o 
  -5  16  13       35.65       26.77     64.55 o 
  -4  16  13      344.58      325.14     75.59 o 
  -3  16  13      228.46      171.98     56.25 o 
  -2  16  13      563.27      622.03     66.58 o 
  -1  16  13     2904.70     2718.48    109.87 o 
   0  16  13      179.65      182.02     51.81 o 
   1  16  13     1761.03     1902.30    158.44 o 
   2  16  13       11.71       15.29     54.42 o 
  -5  17  13        5.78       28.99     67.44 o 
  -4  17  13      769.32      686.44     91.30 o 
  -3  17  13      516.41      467.30     95.01 o 
  -2  17  13      153.40      125.00     53.22 o 
  -1  17  13        6.38      -52.98     65.84 o 
   0  17  13      195.44      137.38     75.69 o 
   1  17  13       34.98       50.22     62.62 o 
  -4  18  13        2.31      -44.49     65.15 o 
  -3  18  13      986.86      805.03     76.81 o 
  -2  18  13       85.62       50.47     52.95 o 
  -1  18  13      822.83      675.39    203.40 o 
   0  18  13       85.20      184.87     81.66 o 
 -10   0  14       86.73       -2.14     64.23 o 
  -9   0  14      834.23      909.94    122.04 o 
  -8   0  14       97.30      134.06     49.81 o 
  -7   0  14     1624.98     1780.46     99.44 o 
  -6   0  14      633.16      558.59     61.27 o 
  -5   0  14     1124.02     1175.42    116.69 o 
  -4   0  14      433.59      348.99     76.01 o 
  -3   0  14      127.72      163.79     65.30 o 
  -2   0  14     8095.19      -13.92     27.83 o 
  -1   0  14      656.36      342.56     59.95 o 
   0   0  14     4519.49     4588.21    213.03 o 
   1   0  14      398.21      443.22     43.11 o 
   2   0  14     3236.86     3149.19    108.05 o 
   3   0  14       40.14       35.47     30.28 o 
   4   0  14     2601.33     2526.40     96.84 o 
   5   0  14      257.65      324.18     55.77 o 
 -10   1  14      224.00      281.20     82.43 o 
  -9   1  14      145.48      137.78     53.33 o 
  -8   1  14     3393.78     3426.95    111.80 o 
  -7   1  14       45.67       75.81     32.09 o 
  -6   1  14     1716.04     1830.45     68.97 o 
  -5   1  14     1319.54     1372.37    111.87 o 
  -4   1  14     1692.00      853.20     87.78 o 
  -2   1  14    11099.01        6.07     19.15 o 
   0   1  14     5692.65     5664.96    172.20 o 
   1   1  14       78.03      107.44     19.79 o 
   2   1  14      967.45     1037.14    100.29 o 
   3   1  14      406.30      488.55     34.96 o 
   4   1  14     1132.29     1340.43     54.18 o 
   5   1  14      227.70      193.25     35.09 o 
 -10   2  14      160.67       35.50     49.47 o 
  -9   2  14       12.22      -49.00     35.89 o 
  -8   2  14      101.02       86.53     40.57 o 
  -7   2  14       24.50       44.08     30.55 o 
  -6   2  14      183.63      200.07     34.22 o 
  -5   2  14       94.59       87.04     39.09 o 
  -4   2  14      604.97      635.72     44.96 o 
  -3   2  14      463.74      369.10     37.08 o 
   0   2  14        3.01      -16.16     18.96 o 
   1   2  14     1084.68     1004.27     45.49 o 
   2   2  14      185.54      216.93     25.83 o 
   3   2  14      168.37      218.48     27.67 o 
   4   2  14        0.07       -1.39     23.55 o 
   5   2  14      134.50      106.87     31.78 o 
 -10   3  14      275.71      146.78     56.39 o 
  -9   3  14      656.60      601.02     61.52 o 
  -8   3  14      259.32      337.25     44.62 o 
  -7   3  14     1851.97     1968.54     85.90 o 
  -6   3  14     1117.26     1033.65     87.01 o 
  -5   3  14     2056.39     1850.48     69.09 o 
  -4   3  14     2175.66     1982.93    115.48 o 
  -3   3  14     2322.08     2619.22     87.55 o 
  -2   3  14     1288.44     1064.09    108.12 o 
  -1   3  14     5433.78     5417.07    159.87 o 
   0   3  14     7480.31     8147.69    220.26 o 
   1   3  14     4748.91     4764.33     93.98 o 
   2   3  14      317.56      287.88     30.66 o 
   3   3  14        5.90      -22.40     20.20 o 
   4   3  14      489.79      521.01     41.01 o 
   5   3  14      111.69       88.37     29.12 o 
 -10   4  14       29.67      -20.02     39.96 o 
  -9   4  14      420.33      363.97     53.30 o 
  -8   4  14       71.95       72.09     36.18 o 
  -7   4  14      419.76      443.05     51.71 o 
  -6   4  14       40.36       35.47     31.70 o 
  -5   4  14      925.08      905.96     52.20 o 
  -4   4  14       14.23       15.27     34.60 o 
  -3   4  14       19.40       11.42     32.33 o 
  -2   4  14     1505.49     1006.28     96.35 o 
  -1   4  14      169.07      215.24     44.66 o 
   0   4  14     6178.11     6507.64    169.31 o 
   1   4  14      582.02      546.39     58.30 o 
   2   4  14      691.24      765.37     42.67 o 
   3   4  14       83.84      122.97     27.36 o 
   4   4  14     2048.09     2285.55     79.71 o 
   5   4  14       44.36       38.53     31.18 o 
  -9   5  14     1521.37     1464.41     85.64 o 
  -8   5  14      162.01      180.90     40.76 o 
  -7   5  14     1079.21     1137.73     62.94 o 
  -6   5  14      404.26      458.92     43.61 o 
  -5   5  14      592.30      572.38     44.29 o 
  -4   5  14      102.50       83.52     37.88 o 
  -3   5  14     3406.67     3160.39     95.51 o 
  -2   5  14      997.62      816.80     99.56 o 
  -1   5  14      756.95      871.43    130.07 o 
   0   5  14     1459.43     1322.73     67.09 o 
   1   5  14     1473.56     1472.38     61.19 o 
   2   5  14      631.32      674.33     40.89 o 
   3   5  14      915.93      978.43     49.63 o 
   4   5  14      140.20      211.43     36.37 o 
   5   5  14      932.83      829.18     57.36 o 
  -9   6  14        0.93      -13.08     37.94 o 
  -8   6  14     1093.54     1104.91     83.59 o 
  -7   6  14       38.56       58.44     34.28 o 
  -6   6  14     1433.45     1484.00     71.93 o 
  -5   6  14      290.21      297.47     38.36 o 
  -4   6  14      841.25      875.83     59.07 o 
  -3   6  14      641.22      770.57     83.82 o 
  -2   6  14     1087.71      958.14     68.92 o 
  -1   6  14     3594.65     4048.57    138.13 o 
   0   6  14     1585.75     1383.40     70.25 o 
   1   6  14     1445.56     1485.32     62.05 o 
   2   6  14      331.82      326.68     32.15 o 
   3   6  14     2354.07     2500.26     79.67 o 
   4   6  14        0.50      -26.49     25.41 o 
   5   6  14     1704.06     1808.75     76.22 o 
  -9   7  14      979.70      964.43     63.58 o 
  -8   7  14       32.81       18.60     35.07 o 
  -7   7  14     1259.30     1406.79     68.58 o 
  -6   7  14      173.77      277.71     38.53 o 
  -5   7  14     3955.03     4206.93    100.67 o 
  -4   7  14      369.19      352.55     38.60 o 
  -3   7  14     4648.70     4597.84    116.93 o 
  -2   7  14       63.37       37.51     44.43 o 
  -1   7  14     9865.09    10122.29    255.79 o 
   0   7  14      243.49      292.98     51.64 o 
   1   7  14     6149.42     5970.27    144.69 o 
   2   7  14      422.34      457.13     36.81 o 
   3   7  14     2946.18     2821.35     84.55 o 
   4   7  14      215.30      239.87     37.14 o 
  -9   8  14       30.41        0.49     36.97 o 
  -8   8  14      707.06      669.44     56.28 o 
  -7   8  14        0.67      -32.18     33.19 o 
  -6   8  14       42.47       34.84     33.64 o 
  -5   8  14        2.98       -0.47     29.11 o 
  -4   8  14        2.12      -21.72     28.70 o 
  -3   8  14      482.04      533.24     49.14 o 
  -2   8  14       43.57       96.05     43.20 o 
  -1   8  14      411.33      451.55     58.22 o 
   0   8  14      483.66      468.95     60.19 o 
   1   8  14      113.92       83.51     32.15 o 
   2   8  14      387.58      416.99     38.94 o 
   3   8  14      141.23      112.51     29.91 o 
   4   8  14      443.01      421.94     43.19 o 
  -9   9  14      488.74      430.55     51.52 o 
  -8   9  14     1986.46     2017.78     81.44 o 
  -7   9  14     3081.98     3122.44     94.25 o 
  -6   9  14      240.67      317.87     42.66 o 
  -5   9  14     1210.27     1258.16     94.96 o 
  -4   9  14      725.69      726.92     48.96 o 
  -3   9  14     1803.20     1714.42     64.88 o 
  -2   9  14       51.59        1.67     31.46 o 
  -1   9  14     3261.90     3062.22    122.94 o 
   0   9  14     1894.10     2041.70    101.64 o 
   1   9  14     1533.07     1585.40     97.92 o 
   2   9  14      175.07      134.35     29.35 o 
   3   9  14      361.76      383.65     47.71 o 
   4   9  14       48.62       68.42     30.46 o 
  -8  10  14       51.98       18.27     36.73 o 
  -7  10  14      732.21      708.98     55.15 o 
  -6  10  14      207.49      210.42     39.60 o 
  -5  10  14      306.78      305.59     36.40 o 
  -4  10  14      250.09      199.48     36.31 o 
  -3  10  14        7.80        7.85     28.63 o 
  -2  10  14      250.62      235.21     40.51 o 
  -1  10  14      937.97      919.88    141.31 o 
   0  10  14      365.33      374.59     57.87 o 
   1  10  14     1742.38     1882.78    105.85 o 
   2  10  14       50.19       42.79     32.86 o 
   3  10  14      441.11      371.08     55.21 o 
   4  10  14        1.01       33.24     34.99 o 
  -8  11  14      208.58      159.91     51.08 o 
  -7  11  14     1849.68     2087.55    100.44 o 
  -6  11  14       22.79       42.63     43.14 o 
  -5  11  14     1322.27     1495.58     59.95 o 
  -4  11  14      657.57      806.99     47.91 o 
  -3  11  14      255.88      304.88     33.64 o 
  -2  11  14      935.96      994.30     55.01 o 
  -1  11  14     1192.15     1206.51    119.90 o 
   0  11  14     2124.61     2010.61    107.45 o 
   1  11  14     2013.89     2144.37    113.77 o 
   2  11  14      816.09      817.67     62.26 o 
   3  11  14     1538.29     1534.75    100.51 o 
  -8  12  14        4.24      -64.43     42.95 o 
  -7  12  14      815.18      708.28     67.30 o 
  -6  12  14       88.56       20.23     42.27 o 
  -5  12  14      388.54      448.62     55.58 o 
  -4  12  14       19.37       30.46     34.20 o 
  -3  12  14        9.27       42.49     34.14 o 
  -2  12  14     1992.31     1852.78     82.58 o 
  -1  12  14        1.90       13.43     43.17 o 
   0  12  14     3630.71     3674.53    144.42 o 
   1  12  14       22.56       11.78     48.17 o 
   2  12  14     2457.90     2326.71     94.78 o 
   3  12  14       13.56       65.77     38.30 o 
  -7  13  14       12.84       -9.70     61.33 o 
  -6  13  14     1667.48     1852.01    141.84 o 
  -5  13  14      565.01      665.94     84.82 o 
  -4  13  14     2607.13     2652.51    104.93 o 
  -3  13  14      311.11      418.40     56.17 o 
  -2  13  14     1642.00     1746.55     73.36 o 
  -1  13  14      303.22      166.36     40.99 o 
   0  13  14     3501.67     3439.18    292.25 o 
   1  13  14      275.04      327.06     65.84 o 
   2  13  14     2306.88     2266.27    172.35 o 
   3  13  14       46.28      -38.92     51.48 o 
  -7  14  14      173.14      171.20     74.85 o 
  -6  14  14        9.29       12.78     64.77 o 
  -5  14  14        9.78      -54.17     55.22 o 
  -4  14  14        1.07      -52.46     43.71 o 
  -3  14  14      161.47      135.57     48.71 o 
  -2  14  14      309.07      249.60     51.86 o 
  -1  14  14       79.09       80.13     44.19 o 
   0  14  14      134.54      168.87     43.42 o 
   1  14  14        0.89        0.03     48.30 o 
   2  14  14      142.87      140.37     60.88 o 
  -6  15  14       45.97       21.32     65.54 o 
  -5  15  14       88.23      -42.27    103.84 o 
  -4  15  14     1159.99     1424.30    111.98 o 
  -3  15  14      664.92      510.29     87.98 o 
  -2  15  14     1782.19     1727.94     93.36 o 
  -1  15  14      833.55      842.44     57.51 o 
   0  15  14     1591.97     1633.95    182.60 o 
   1  15  14      678.21      589.72    139.17 o 
   2  15  14      367.54      292.31     83.50 o 
  -6  16  14       43.98      -20.11     66.91 o 
  -5  16  14      383.14      453.62     84.36 o 
  -4  16  14        4.31       33.08     65.01 o 
  -3  16  14       15.52       35.03     49.67 o 
  -2  16  14      803.85      876.95    134.54 o 
  -1  16  14       16.05       -5.11     44.48 o 
   0  16  14      927.18     1019.74    123.24 o 
   1  16  14      115.74       91.01     69.05 o 
  -5  17  14       39.56      107.47     72.61 o 
  -4  17  14      221.80      192.10     73.73 o 
  -3  17  14       31.25        9.24     50.83 o 
  -2  17  14     2900.83     2900.65    160.33 o 
  -1  17  14      190.25      -31.36     70.41 o 
   0  17  14     2574.50     2766.20    211.96 o 
  -3  18  14       59.31       12.63     53.82 o 
  -2  18  14      319.49      250.58    109.19 o 
 -10   1  15      144.17      145.10     57.90 o 
  -9   1  15      216.26      209.23     58.57 o 
  -8   1  15      325.67      336.90     51.05 o 
  -7   1  15     2034.60     2163.10     77.01 o 
  -6   1  15       58.91       71.05     30.66 o 
  -5   1  15      759.47      804.20     62.11 o 
  -4   1  15        7.22        6.05     28.24 o 
  -3   1  15     3176.16     3377.92    127.14 o 
  -2   1  15       17.03       20.30     19.80 o 
  -1   1  15     8269.07     5052.82    219.45 o 
   0   1  15     2421.27     2910.06     95.48 o 
   1   1  15     9009.65     9548.51    154.02 o 
   2   1  15       14.26       -5.79     20.52 o 
   3   1  15     4454.58     4637.19     91.16 o 
   4   1  15      365.01      387.87     37.86 o 
  -9   2  15      591.89      508.74     60.06 o 
  -8   2  15      255.21      307.84     59.69 o 
  -7   2  15      918.33      960.84     57.79 o 
  -6   2  15      320.74      305.59     40.56 o 
  -5   2  15     3546.63     3554.50    109.98 o 
  -4   2  15      900.56      761.73     50.34 o 
  -3   2  15     3785.29     3885.77    109.12 o 
  -2   2  15        9.05      -13.27     19.93 o 
   0   2  15      803.73      954.16     60.43 o 
   1   2  15     2802.34     2983.15     74.83 o 
   2   2  15      271.18      234.26     28.33 o 
   3   2  15      451.17      419.68     34.25 o 
   4   2  15      199.06      156.46     33.84 o 
  -9   3  15       42.63       38.47     42.18 o 
  -8   3  15     3584.05     3690.91    103.36 o 
  -7   3  15      736.55      711.55     50.59 o 
  -6   3  15     2119.68     2422.38     81.01 o 
  -5   3  15       43.27       33.45     38.73 o 
  -4   3  15      346.70      366.71     47.04 o 
  -3   3  15      480.49      539.62     50.22 o 
  -2   3  15      829.70      673.11    222.13 o 
  -1   3  15    10230.73    10604.28    475.31 o 
   0   3  15       41.99       45.62     34.21 o 
   1   3  15     8613.51     8580.40    161.45 o 
   2   3  15      629.94      635.72     47.33 o 
   3   3  15     8007.71     7943.17    140.99 o 
   4   3  15     1247.47     1323.13    124.08 o 
  -9   4  15      130.53      108.71     47.83 o 
  -8   4  15     1889.70     2024.59     79.44 o 
  -7   4  15      309.97      305.57     49.39 o 
  -6   4  15      938.34     1027.16     57.50 o 
  -5   4  15      701.80      629.63     46.99 o 
  -4   4  15     2180.39     2176.78    113.14 o 
  -3   4  15     1983.71     1826.33     77.62 o 
  -2   4  15       44.45       12.18     45.00 o 
  -1   4  15      464.20      537.62     48.34 o 
   0   4  15     1878.56     1698.72     77.44 o 
   1   4  15      223.89      193.87     33.04 o 
   2   4  15      211.28      193.99     29.49 o 
   3   4  15       23.81        7.21     29.68 o 
   4   4  15      332.47      314.77     36.29 o 
  -9   5  15       67.75       66.53     43.91 o 
  -8   5  15      761.75      937.51     63.51 o 
  -7   5  15      261.27      286.46     47.66 o 
  -6   5  15      330.88      336.97     40.92 o 
  -5   5  15       68.87       57.00     32.61 o 
  -4   5  15      483.52      448.85     49.79 o 
  -3   5  15        3.31        5.92     33.06 o 
  -2   5  15      681.59      808.04     74.18 o 
  -1   5  15        2.90       20.10     33.19 o 
   0   5  15     2258.43     2311.72     87.88 o 
   1   5  15      423.88      466.70     42.18 o 
   2   5  15     1489.24     1361.46     64.36 o 
   3   5  15        3.26        1.85     25.75 o 
   4   5  15     1018.76     1005.08     61.43 o 
  -9   6  15      219.93      225.95     51.11 o 
  -8   6  15      509.10      560.07     74.32 o 
  -7   6  15       10.56       18.89     35.18 o 
  -6   6  15      140.29      129.11     35.40 o 
  -5   6  15      170.72      209.46     38.11 o 
  -4   6  15      258.31      279.60     52.02 o 
  -3   6  15       22.90       18.64     34.60 o 
  -2   6  15       29.76       26.76     65.30 o 
  -1   6  15       20.78       11.68     39.61 o 
   0   6  15        5.47      -48.89     32.59 o 
   1   6  15        1.42      -13.16     26.21 o 
   2   6  15       10.52        1.20     22.23 o 
   3   6  15       17.96       10.31     26.90 o 
   4   6  15       72.00       63.55     30.85 o 
  -9   7  15      141.35       79.96     40.63 o 
  -8   7  15      393.91      422.08     50.31 o 
  -7   7  15        2.05      -12.71     33.89 o 
  -6   7  15     2252.47     2123.82     75.32 o 
  -5   7  15      109.65       97.25     33.29 o 
  -4   7  15       76.85       71.10     31.83 o 
  -3   7  15      197.36      261.56     43.60 o 
  -2   7  15      940.84      910.42     71.93 o 
  -1   7  15      186.52      185.49     48.85 o 
   0   7  15     3292.68     2912.71    122.52 o 
   1   7  15       88.99      131.75     41.08 o 
   2   7  15     1472.07     1428.62     57.47 o 
   3   7  15        8.18       -3.55     25.40 o 
   4   7  15     2703.65     2733.80     90.22 o 
  -9   8  15      136.13      154.59     44.26 o 
  -8   8  15     1570.43     1576.65     91.47 o 
  -7   8  15       58.49       52.47     38.26 o 
  -6   8  15     1446.39     1502.35     83.87 o 
  -5   8  15     2950.00     2807.55     84.30 o 
  -4   8  15     1722.40     1789.91     68.19 o 
  -3   8  15      186.88      202.99     40.99 o 
  -2   8  15     2497.71     2474.53    266.02 o 
  -1   8  15        5.52       10.97     39.09 o 
   0   8  15     1063.46     1018.50     80.78 o 
   1   8  15      220.86      150.78     51.06 o 
   2   8  15      656.80      549.26     54.07 o 
   3   8  15       39.38       61.03     30.13 o 
   4   8  15      150.56      168.27     35.52 o 
  -8   9  15     1579.21     1688.09     78.51 o 
  -7   9  15      221.09      313.55     46.08 o 
  -6   9  15     5558.03     5469.64    125.23 o 
  -5   9  15      123.89      115.90     40.33 o 
  -4   9  15      380.29      457.57     42.92 o 
  -3   9  15      637.96      642.34     54.31 o 
  -2   9  15     5016.26     5106.62    128.69 o 
  -1   9  15     2412.42     2334.21    111.42 o 
   0   9  15     3125.42     3043.69    128.69 o 
   1   9  15      242.24      272.32    156.29 o 
   2   9  15      870.65      772.75     61.27 o 
   3   9  15      561.15      663.28     51.48 o 
  -8  10  15        2.34      -49.78     40.64 o 
  -7  10  15      450.57      551.55     52.15 o 
  -6  10  15      240.79      210.86     41.00 o 
  -5  10  15        8.84       14.98     30.28 o 
  -4  10  15      529.12      572.74     47.22 o 
  -3  10  15       83.45       81.68     32.20 o 
  -2  10  15      442.30      354.73     56.36 o 
  -1  10  15      918.43     1008.61     82.25 o 
   0  10  15        0.78      -28.33     71.72 o 
   1  10  15        7.78       -7.72     43.20 o 
   2  10  15        5.18       -5.36     33.30 o 
   3  10  15        3.25      -36.99     24.66 o 
  -8  11  15       11.68      -47.65     43.49 o 
  -7  11  15      639.65      626.90     66.25 o 
  -6  11  15       99.01       72.31     45.63 o 
  -5  11  15        5.93      -26.96     29.78 o 
  -4  11  15      927.45      880.67     58.41 o 
  -3  11  15      421.44      406.74     42.10 o 
  -2  11  15       52.94       43.66     30.31 o 
  -1  11  15     5409.50     5593.65    199.65 o 
   0  11  15      761.06      819.74     78.33 o 
   1  11  15     3190.03     3116.65    137.26 o 
   2  11  15      808.10      942.37    152.98 o 
   3  11  15     1745.45     1945.93     92.10 o 
  -7  12  15      277.69      423.58     59.99 o 
  -6  12  15      270.90      314.66     54.70 o 
  -5  12  15      859.26      848.92     96.39 o 
  -4  12  15     1283.84     1164.94     64.10 o 
  -3  12  15       10.16      -37.04     36.95 o 
  -2  12  15      287.43      319.55     46.30 o 
  -1  12  15      413.24      442.05     93.67 o 
   0  12  15      605.39      561.11     70.22 o 
   1  12  15       48.34       -2.21     45.91 o 
   2  12  15      196.84      185.50     43.39 o 
  -7  13  15      202.78      249.00     76.12 o 
  -6  13  15      135.00      205.11     98.49 o 
  -5  13  15      301.30      354.95     73.56 o 
  -4  13  15      260.34      252.21     53.43 o 
  -3  13  15      174.09      151.29     50.52 o 
  -2  13  15      908.27      658.68     63.26 o 
  -1  13  15      947.67      885.63     64.64 o 
   0  13  15      156.44      131.70     53.17 o 
   1  13  15     1393.79     1531.91    180.38 o 
   2  13  15      302.15      241.66     64.32 o 
  -6  14  15      292.86      375.11     84.57 o 
  -5  14  15      871.25     1009.16     99.82 o 
  -4  14  15      805.01      692.77     98.44 o 
  -3  14  15      547.88      604.61     64.50 o 
  -2  14  15       84.96       20.67     43.38 o 
  -1  14  15      579.14      558.08     57.11 o 
   0  14  15      150.16      152.84     60.50 o 
   1  14  15      654.60      516.74    200.72 o 
  -6  15  15      135.62      113.11     71.47 o 
  -5  15  15      868.09     1028.09    124.18 o 
  -4  15  15      220.96      254.13     57.97 o 
  -3  15  15      498.61      628.89    101.55 o 
  -2  15  15      407.34      290.55     79.88 o 
  -1  15  15     1643.50     1626.53     91.01 o 
   0  15  15       25.66       32.68     46.22 o 
   1  15  15     3058.52     3291.82    206.61 o 
  -5  16  15        0.31       -1.54     65.01 o 
  -4  16  15      297.77      337.10     78.31 o 
  -3  16  15        0.52       36.11     49.00 o 
  -2  16  15      246.99      270.28     57.80 o 
  -1  16  15      269.99      148.66     71.79 o 
   0  16  15      934.09      817.79    100.70 o 
  -3  17  15      184.15      144.94     89.22 o 
  -2  17  15      986.89      937.65     99.95 o 
  -9   0  16      668.11      835.00    124.18 o 
  -8   0  16     4650.59     4905.84    169.56 o 
  -7   0  16     5455.10     5182.87    410.01 o 
  -6   0  16      683.64      792.18    113.47 o 
  -5   0  16       26.67      -47.30     43.88 o 
  -4   0  16     4209.07     4372.15    148.71 o 
  -3   0  16       33.38       27.70     50.31 o 
  -2   0  16     7548.36     7905.73    309.38 o 
  -1   0  16      472.67      619.83     92.06 o 
   0   0  16    23807.04    24997.53    794.32 o 
   1   0  16     3348.18     3479.16    193.76 o 
   2   0  16     5371.68     5886.56    181.78 o 
   3   0  16      105.83      123.86     38.74 o 
   4   0  16     5041.66     4992.87    238.72 o 
  -9   1  16      277.72      217.27     60.93 o 
  -8   1  16      227.18      182.34     61.23 o 
  -7   1  16      310.53      322.44     41.56 o 
  -6   1  16       30.05       23.46     35.15 o 
  -5   1  16     1079.60     1151.40     72.82 o 
  -4   1  16      242.83      287.58     39.57 o 
  -3   1  16      294.83      250.40     42.90 o 
  -2   1  16       52.30      112.75     44.35 o 
  -1   1  16       25.99       24.71     44.64 o 
   0   1  16      750.99      772.91     83.50 o 
   1   1  16       81.20      108.94     39.54 o 
   2   1  16      745.46      688.47     40.39 o 
   3   1  16       14.06       -2.86     24.11 o 
   4   1  16      593.60      533.43     52.69 o 
  -9   2  16      479.48      478.16     59.75 o 
  -8   2  16      466.41      449.66     56.06 o 
  -7   2  16     3098.12     2944.99     89.96 o 
  -6   2  16     1168.63     1086.69     60.31 o 
  -5   2  16     1028.32     1347.37     77.02 o 
  -4   2  16      499.82      534.87     45.68 o 
  -3   2  16     1104.80     1176.51     69.90 o 
  -2   2  16      620.09      619.73    103.30 o 
  -1   2  16     1035.49     1048.45     80.14 o 
   0   2  16      429.47      432.73     49.76 o 
   1   2  16      211.10      269.32     46.19 o 
   2   2  16        1.82       -3.58     23.00 o 
   3   2  16     3060.13     3000.27    127.27 o 
   4   2  16      162.72      123.21     30.81 o 
  -9   3  16      426.52      371.24     56.68 o 
  -8   3  16      712.54      608.99     61.87 o 
  -7   3  16       34.48       32.24     32.48 o 
  -6   3  16       94.94      136.64     36.77 o 
  -5   3  16      249.19      315.70     48.94 o 
  -4   3  16      783.94      770.03     59.77 o 
  -3   3  16      465.08      498.31     63.71 o 
  -2   3  16       37.77       97.81     47.31 o 
  -1   3  16       55.92       41.32     51.38 o 
   0   3  16      120.16       99.58     39.08 o 
   1   3  16       45.61       51.59     35.72 o 
   2   3  16       82.50       82.57     25.83 o 
   3   3  16      297.87      328.85     38.24 o 
   4   3  16      348.82      347.39     42.98 o 
  -9   4  16      190.82      170.87     49.32 o 
  -8   4  16      109.50      148.72     41.21 o 
  -7   4  16      345.48      321.98     51.01 o 
  -6   4  16     3721.09     3573.95     97.19 o 
  -5   4  16       17.33       11.69     37.01 o 
  -4   4  16      451.87      378.77     48.18 o 
  -3   4  16       53.32       15.37     35.53 o 
  -2   4  16     2344.72     2204.62    109.75 o 
  -1   4  16       57.59      -48.29     32.19 o 
   0   4  16     2147.58     2419.54     91.59 o 
   1   4  16       50.61       92.15     38.10 o 
   2   4  16     4367.89     4022.09    137.69 o 
   3   4  16       34.62       50.63     30.18 o 
   4   4  16     1597.37     1548.54     76.79 o 
  -9   5  16        3.05      -47.29     40.49 o 
  -8   5  16       17.00      -51.97     34.65 o 
  -7   5  16      301.08      227.33     48.05 o 
  -6   5  16        5.07       46.32     35.93 o 
  -5   5  16       79.99       23.75     31.24 o 
  -4   5  16       73.43       85.56     37.91 o 
  -3   5  16      322.02      293.18     54.28 o 
  -2   5  16      147.27      185.71     54.36 o 
  -1   5  16       53.93       38.35     35.94 o 
   0   5  16      120.92      190.18     42.45 o 
   1   5  16      336.88      413.79     57.41 o 
   2   5  16      658.09      775.46     56.99 o 
   3   5  16      119.61       73.08     30.32 o 
   4   5  16      420.06      387.49     45.89 o 
  -9   6  16     2378.82     2552.39    103.37 o 
  -8   6  16      241.77      144.17     42.09 o 
  -7   6  16     7830.10     8058.62    184.68 o 
  -6   6  16       90.43      112.59     35.87 o 
  -5   6  16     5261.93     5150.55    116.27 o 
  -4   6  16     1221.73     1156.38     70.08 o 
  -3   6  16     1748.50     1677.37     76.46 o 
  -2   6  16     1009.84     1079.08    122.04 o 
  -1   6  16     6053.06     5947.49    149.33 o 
   0   6  16      241.16      209.54     42.88 o 
   1   6  16     5449.30     5418.70    146.04 o 
   2   6  16     2208.71     2085.40     68.27 o 
   3   6  16     5151.19     5112.26    122.10 o 
  -9   7  16      134.55      128.21     44.47 o 
  -8   7  16      625.53      626.22     56.81 o 
  -7   7  16      370.30      384.18     48.27 o 
  -6   7  16      383.88      454.87     45.25 o 
  -5   7  16      579.71      480.87     45.05 o 
  -4   7  16      450.86      476.86     52.28 o 
  -3   7  16       10.21        5.46     33.39 o 
  -2   7  16      527.64      653.01    102.77 o 
  -1   7  16        3.42       20.26     42.43 o 
   0   7  16       15.95       -1.59     43.20 o 
   1   7  16       95.47      107.81     42.34 o 
   2   7  16      114.77       76.58     33.35 o 
   3   7  16      296.02      376.83     68.45 o 
  -8   8  16       73.43       22.00     38.51 o 
  -7   8  16     1065.72     1196.85     69.07 o 
  -6   8  16      146.03      105.61     37.27 o 
  -5   8  16      328.49      478.07     46.09 o 
  -4   8  16       67.64        3.80     30.48 o 
  -3   8  16       23.05       34.52     37.66 o 
  -2   8  16       62.64       74.68     60.48 o 
  -1   8  16       25.28       53.58     46.55 o 
   0   8  16       53.54      116.19     46.18 o 
   1   8  16        2.98      -12.52     44.18 o 
   2   8  16      316.99      216.03     43.45 o 
   3   8  16       83.49      128.73     33.68 o 
  -8   9  16      678.42      619.92     57.61 o 
  -7   9  16      141.33      145.14     41.84 o 
  -6   9  16      393.98      372.02     46.85 o 
  -5   9  16        5.81      -35.34     31.68 o 
  -4   9  16      456.04      436.92     43.99 o 
  -3   9  16      208.66      117.77     38.93 o 
  -2   9  16        5.32        2.58     34.58 o 
  -1   9  16       25.30       11.63     43.98 o 
   0   9  16      113.60      139.40     50.16 o 
   1   9  16        7.88       24.58     48.08 o 
   2   9  16      134.33      104.64     38.67 o 
   3   9  16      196.20      126.04     34.06 o 
  -8  10  16      116.61       88.39     42.27 o 
  -7  10  16     1225.88     1490.69     75.55 o 
  -6  10  16      298.62      335.47     46.15 o 
  -5  10  16     5425.77     5432.73    123.47 o 
  -4  10  16     1040.99      971.76     57.39 o 
  -3  10  16     3906.11     4431.07    106.26 o 
  -2  10  16      563.38      456.80     49.93 o 
  -1  10  16     1649.52     1628.21    144.52 o 
   0  10  16      311.91      361.66     62.63 o 
   1  10  16     4564.86     4341.33    366.65 o 
   2  10  16       23.87      -23.82     33.31 o 
  -7  11  16       51.53       16.54     44.71 o 
  -6  11  16      230.94      197.68     59.63 o 
  -5  11  16      157.00      105.00     33.96 o 
  -4  11  16       17.69       12.26     32.63 o 
  -3  11  16        2.35      -18.31     30.02 o 
  -2  11  16       39.08       97.85     38.76 o 
  -1  11  16      606.63      575.09     90.99 o 
   0  11  16       19.52       26.20     49.12 o 
   1  11  16      103.34      121.07     52.94 o 
   2  11  16      195.33      175.83     58.90 o 
  -7  12  16      454.57      456.37     62.30 o 
  -6  12  16     1986.90     2219.51    101.67 o 
  -5  12  16        5.26       -3.16     42.10 o 
  -4  12  16      768.09      886.18     59.43 o 
  -3  12  16      308.73      287.92     60.51 o 
  -2  12  16     1687.21     1662.55     83.73 o 
  -1  12  16      139.35      131.83     52.41 o 
   0  12  16     2456.06     2586.67    129.62 o 
   1  12  16       35.60       46.98     50.67 o 
   2  12  16     4093.05     4241.37    238.72 o 
  -6  13  16       40.39       92.84    119.36 o 
  -5  13  16      362.11      425.88     75.83 o 
  -4  13  16      229.72      190.64     51.59 o 
  -3  13  16      234.54      168.76     50.86 o 
  -2  13  16       51.71       96.87     41.28 o 
  -1  13  16      178.79      174.31     58.08 o 
   0  13  16      182.81      171.94     58.22 o 
   1  13  16        8.79        6.63     51.19 o 
  -6  14  16      932.77      915.49    101.85 o 
  -5  14  16        1.79       46.28     61.11 o 
  -4  14  16       16.68      -34.48     53.19 o 
  -3  14  16      235.29      281.34     55.07 o 
  -2  14  16      698.42      685.16     71.65 o 
  -1  14  16        1.04      -19.16     37.78 o 
   0  14  16      445.32      459.77    138.63 o 
  -5  15  16      213.95      253.45     77.14 o 
  -4  15  16       34.47      -24.42     48.77 o 
  -3  15  16       12.20      -31.87     46.65 o 
  -2  15  16        0.21        9.15     46.91 o 
  -1  15  16       41.85       73.35     38.95 o 
   0  15  16        0.94       52.79     49.49 o 
  -3  16  16      226.06       93.84     55.43 o 
  -2  16  16      640.05      664.49     85.91 o 
  -9   1  17      454.27      648.83    101.70 o 
  -8   1  17      205.45      161.89     47.18 o 
  -7   1  17      795.36      771.52     54.42 o 
  -6   1  17      272.56      323.25     63.88 o 
  -5   1  17     2306.16     2418.14     82.23 o 
  -4   1  17      849.66      864.99     56.12 o 
  -3   1  17     1122.06     1035.65     69.78 o 
  -2   1  17      250.96      277.95     54.49 o 
  -1   1  17     2017.40     2003.90    105.97 o 
   0   1  17      720.73      857.23     80.40 o 
   1   1  17     1467.68     1679.11    105.55 o 
   2   1  17       20.73       18.92     23.93 o 
   3   1  17     2255.17     2179.90     80.87 o 
  -9   2  17        1.17      -52.19     40.42 o 
  -8   2  17     2533.74     2408.40    101.97 o 
  -7   2  17     1158.85     1223.04     64.35 o 
  -6   2  17     1763.54     1711.78     73.24 o 
  -5   2  17      412.14      492.49     69.40 o 
  -4   2  17     1134.11     1259.25     66.44 o 
  -3   2  17      269.47      256.40     44.40 o 
  -2   2  17      775.30      838.08     75.59 o 
  -1   2  17      290.15      387.45     61.19 o 
   0   2  17       87.82      155.02     41.01 o 
   1   2  17     2169.67     2551.11    121.86 o 
   2   2  17        5.95       10.56     24.98 o 
   3   2  17     5690.20     5740.01    133.01 o 
  -9   3  17       77.24       56.91     48.74 o 
  -8   3  17      881.20      942.41     91.68 o 
  -7   3  17      406.84      441.52     45.52 o 
  -6   3  17     1215.53     1129.70     62.69 o 
  -5   3  17      584.33      571.51     57.26 o 
  -4   3  17      902.76      972.61     67.11 o 
  -3   3  17      130.56       72.43     38.46 o 
  -2   3  17       19.44       19.07     47.31 o 
  -1   3  17        8.89       50.76     48.03 o 
   0   3  17      698.31      983.65     84.38 o 
   1   3  17      508.17      526.14     70.09 o 
   2   3  17      625.43      630.18     44.76 o 
   3   3  17      778.02      735.57     72.47 o 
  -9   4  17      113.33      131.01     49.61 o 
  -8   4  17      680.59      678.33     65.51 o 
  -7   4  17      276.91      251.05     61.96 o 
  -6   4  17     1734.98     1741.30     73.61 o 
  -5   4  17       38.11       45.81     40.14 o 
  -4   4  17     1785.26     1858.52     83.18 o 
  -3   4  17       16.60       28.47     37.28 o 
  -2   4  17     1141.92     1059.28     87.05 o 
  -1   4  17       26.93       39.27     56.20 o 
   0   4  17     3846.00     4158.62    123.52 o 
   1   4  17       83.96      115.53     42.54 o 
   2   4  17     1933.95     2133.60     71.07 o 
   3   4  17       85.87       97.13     32.99 o 
  -9   5  17     1095.29      955.73     76.62 o 
  -8   5  17     2300.69     2543.75     91.11 o 
  -7   5  17       19.10      -26.48     39.30 o 
  -6   5  17     3406.09     3353.20     96.74 o 
  -5   5  17      925.77      753.46     52.94 o 
  -4   5  17     4436.90     4213.13    120.26 o 
  -3   5  17      852.82     1029.59     82.86 o 
  -2   5  17      717.26      760.66     78.32 o 
  -1   5  17      243.17      167.11     42.90 o 
   0   5  17     4744.25     5067.94    192.24 o 
   1   5  17       36.06       56.23     39.21 o 
   2   5  17      822.25      730.96     54.64 o 
   3   5  17      281.19      206.48     38.41 o 
  -8   6  17       41.00       70.72     39.18 o 
  -7   6  17       40.73      -47.36     43.09 o 
  -6   6  17        5.92       15.18     33.01 o 
  -5   6  17       13.53       -3.91     31.18 o 
  -4   6  17       19.72        2.53     36.57 o 
  -3   6  17       17.10       43.98     37.27 o 
  -2   6  17      281.32      426.06     93.13 o 
  -1   6  17       48.33       31.01     38.56 o 
   0   6  17     1509.38     1766.61     99.61 o 
   1   6  17      277.83      286.14     60.63 o 
   2   6  17       13.42      -17.48     29.37 o 
   3   6  17      333.15      395.73     56.55 o 
  -8   7  17      995.84      973.38     66.50 o 
  -7   7  17        3.57      -33.36     39.91 o 
  -6   7  17      656.70      688.63     53.40 o 
  -5   7  17      456.63      486.54     46.94 o 
  -4   7  17     1511.80     1640.97     81.37 o 
  -3   7  17      386.12      401.74     49.07 o 
  -2   7  17     1789.61     1987.94    154.15 o 
  -1   7  17      137.34       76.55     82.43 o 
   0   7  17       23.74      -54.86     42.07 o 
   1   7  17       38.95       34.46     41.04 o 
   2   7  17      486.29      381.62     45.94 o 
   3   7  17       58.40       34.61     31.50 o 
  -8   8  17       19.97       -8.69     38.11 o 
  -7   8  17      725.93      662.23     57.19 o 
  -6   8  17     1734.05     1847.19     77.68 o 
  -5   8  17       34.13       21.04     33.21 o 
  -4   8  17     1673.75     1725.32     70.88 o 
  -3   8  17       70.87      166.40     41.93 o 
  -2   8  17     3835.83     3798.08    142.25 o 
  -1   8  17       29.19      -26.68     43.44 o 
   0   8  17      402.83      447.31     67.59 o 
   1   8  17        0.68      -18.22     45.91 o 
   2   8  17     2988.70     3196.85    114.27 o 
  -8   9  17     1000.37      995.32     78.11 o 
  -7   9  17      163.22      167.19     43.62 o 
  -6   9  17     2811.94     3316.10    118.00 o 
  -5   9  17       58.93       49.10     34.74 o 
  -4   9  17      723.10      808.72     72.45 o 
  -3   9  17       43.56       18.99     47.00 o 
  -2   9  17     6024.65     5871.92    185.75 o 
  -1   9  17      256.42      201.28     56.21 o 
   0   9  17      668.05      655.24     75.47 o 
   1   9  17        5.46       65.88     50.66 o 
   2   9  17     1394.37     1536.01    230.70 o 
  -7  10  17      432.91      391.92     51.04 o 
  -6  10  17      745.16      761.94     59.99 o 
  -5  10  17      102.56      151.25     39.32 o 
  -4  10  17      103.12       64.65     35.26 o 
  -3  10  17       38.77       72.23     34.30 o 
  -2  10  17     1799.54     1640.79     79.90 o 
  -1  10  17       87.59       87.60     50.91 o 
   0  10  17       17.97       12.32     47.07 o 
   1  10  17      688.19      745.70     97.95 o 
   2  10  17      664.40      913.82    272.98 o 
  -7  11  17      619.95      763.09     72.94 o 
  -6  11  17      287.73      334.07     75.46 o 
  -5  11  17     2412.67     2386.73     84.85 o 
  -4  11  17     2381.51     2395.51     82.77 o 
  -3  11  17      698.74      827.91     55.32 o 
  -2  11  17      131.71      110.44     46.13 o 
  -1  11  17     1143.65     1060.75    107.59 o 
   0  11  17     1834.97     1593.60    162.72 o 
   1  11  17      299.95      350.74    110.26 o 
  -6  12  17       67.18       21.02     46.62 o 
  -5  12  17       45.68       63.85     39.75 o 
  -4  12  17      672.96      695.51     63.11 o 
  -3  12  17        2.63       13.97     49.69 o 
  -2  12  17       96.69      254.71     47.43 o 
  -1  12  17       66.35       55.90     53.48 o 
   0  12  17      637.40      513.81     74.65 o 
   1  12  17       78.24       23.16     58.34 o 
  -6  13  17        8.29      -21.60     60.60 o 
  -5  13  17       74.27      100.90     64.46 o 
  -4  13  17       75.97       39.14     54.89 o 
  -3  13  17      203.32      179.19     60.05 o 
  -2  13  17       69.97       67.61     42.06 o 
  -1  13  17      253.22      280.62     65.51 o 
   0  13  17       45.26       58.45     53.86 o 
  -5  14  17      605.35      687.61     91.05 o 
  -4  14  17      440.84      423.45     62.72 o 
  -3  14  17     1033.00      917.85     76.91 o 
  -2  14  17        4.84      -21.81     52.21 o 
  -1  14  17      679.27      893.01    131.26 o 
  -3  15  17     2230.87     2083.91    104.77 o 
  -2  15  17      104.13      127.91     53.23 o 
  -9   0  18      528.06      508.49    113.47 o 
  -8   0  18      953.44      983.14     90.93 o 
  -7   0  18      132.17       95.72     51.64 o 
  -6   0  18      697.97      685.13    109.19 o 
  -5   0  18      548.16      483.34     69.99 o 
  -4   0  18     2285.86     2179.70    111.27 o 
  -3   0  18       23.39       22.48     68.51 o 
  -2   0  18     1384.23     1325.29    130.60 o 
  -1   0  18      467.73      421.78     92.06 o 
   0   0  18      633.42      685.13    108.12 o 
   1   0  18       39.35       26.76     76.01 o 
   2   0  18      173.48       46.67     61.16 o 
   3   0  18       28.63       -7.39     35.56 o 
  -9   1  18      203.16      240.77    121.50 o 
  -8   1  18     1182.47     1287.54     96.57 o 
  -7   1  18      212.75      146.66     41.26 o 
  -6   1  18     1625.03     1671.29     88.10 o 
  -5   1  18      858.14      960.27     77.10 o 
  -4   1  18     3722.21     4170.08    107.01 o 
  -3   1  18     4820.50     4436.85    157.40 o 
  -2   1  18      223.36      336.41     60.18 o 
  -1   1  18     1453.83     1786.06    102.95 o 
   0   1  18     1134.23     1379.69    101.00 o 
   1   1  18     1025.13     1503.42    107.09 o 
   2   1  18     2701.95     3117.84     95.79 o 
   3   1  18        3.17       12.11     26.28 o 
  -9   2  18      170.03      170.38     50.97 o 
  -8   2  18      128.58      120.82     61.03 o 
  -7   2  18        5.41       -2.73     32.90 o 
  -6   2  18       75.89       60.34     35.47 o 
  -5   2  18       78.69       43.78     41.04 o 
  -4   2  18       62.54       41.60     34.47 o 
  -3   2  18        4.48        4.97     39.27 o 
  -2   2  18       57.28       66.34     49.47 o 
  -1   2  18        0.74      -20.07     48.06 o 
   0   2  18      121.35      120.58     98.49 o 
   1   2  18       89.67      117.42     44.70 o 
   2   2  18        2.60      -19.32     30.69 o 
   3   2  18       42.37       83.17     31.98 o 
  -8   3  18      107.08      119.93     47.36 o 
  -7   3  18       12.09       12.75     32.69 o 
  -6   3  18      704.32      703.51     54.24 o 
  -5   3  18      489.11      699.50     62.92 o 
  -4   3  18      982.93      994.06     68.86 o 
  -3   3  18     1711.77     1447.78     77.83 o 
  -2   3  18     5324.38     5749.62    186.58 o 
  -1   3  18     1078.33     1091.38     89.68 o 
   0   3  18     1518.50     1498.73    102.81 o 
   1   3  18      132.65      189.01     68.52 o 
   2   3  18     1570.38     1575.65    107.45 o 
  -8   4  18      443.70      550.96     62.88 o 
  -7   4  18       15.37        2.78     36.15 o 
  -6   4  18     1475.68     1508.67     72.50 o 
  -5   4  18      313.31      263.92     49.56 o 
  -4   4  18      141.43       95.12     42.09 o 
  -3   4  18      853.20      795.61     63.65 o 
  -2   4  18      392.23      365.03     96.88 o 
  -1   4  18       27.34       -9.10     49.20 o 
   0   4  18      675.23      691.07     83.50 o 
   1   4  18        9.49        3.08     38.75 o 
   2   4  18        2.04       29.81     33.30 o 
  -8   5  18      657.00      711.92     68.31 o 
  -7   5  18     1536.74     1502.56     87.46 o 
  -6   5  18      288.05      234.67     42.49 o 
  -5   5  18     4126.44     4038.00    128.19 o 
  -4   5  18       63.64       55.07     46.32 o 
  -3   5  18     2701.30     2979.29    126.93 o 
  -2   5  18      238.82      265.58     62.07 o 
  -1   5  18     1743.66     1866.19    107.82 o 
   0   5  18       30.83       55.97     41.21 o 
   1   5  18     2652.34     2640.49    115.71 o 
   2   5  18     1318.91     1438.25    137.64 o 
  -8   6  18      866.55      872.41     64.92 o 
  -7   6  18      536.39      573.98     62.04 o 
  -6   6  18      713.05      758.51     56.52 o 
  -5   6  18     1282.08     1300.48     67.03 o 
  -4   6  18      612.83      634.65     74.72 o 
  -3   6  18        4.57        1.55     37.05 o 
  -2   6  18      402.68      274.05     87.78 o 
  -1   6  18      573.24      566.22     56.60 o 
   0   6  18      100.40      134.38     45.86 o 
   1   6  18        4.03       49.87     43.11 o 
   2   6  18       11.06       -2.92     41.78 o 
  -8   7  18      494.92      632.14     59.09 o 
  -7   7  18     1204.24     1415.54    141.98 o 
  -6   7  18       67.43       69.73     36.66 o 
  -5   7  18     6118.82     6005.21    133.12 o 
  -4   7  18       76.09        3.07     38.74 o 
  -3   7  18     5354.86     5154.83    137.25 o 
  -2   7  18      415.02      497.79    101.70 o 
  -1   7  18     1768.50     1595.05     98.01 o 
   0   7  18      952.59      875.84     84.85 o 
   1   7  18     3349.16     3317.07    146.04 o 
   2   7  18       86.71      191.26     60.19 o 
  -7   8  18        6.68       -1.07     47.28 o 
  -6   8  18       12.24       19.61     36.51 o 
  -5   8  18       31.97       -8.97     33.43 o 
  -4   8  18      142.20      151.09     45.80 o 
  -3   8  18      108.65       95.05     40.68 o 
  -2   8  18       96.04      132.74     82.43 o 
  -1   8  18        5.37       13.81     47.58 o 
   0   8  18        0.34       -2.83     46.30 o 
   1   8  18       63.70       39.28     81.36 o 
  -7   9  18      157.05      102.58     42.95 o 
  -6   9  18       13.85       49.28     37.42 o 
  -5   9  18      254.68      294.90     51.29 o 
  -4   9  18      162.84      174.88     39.84 o 
  -3   9  18      549.52      636.07     73.98 o 
  -2   9  18      185.87       99.56     80.29 o 
  -1   9  18      890.32     1058.85    157.37 o 
   0   9  18      155.98       19.66     50.59 o 
   1   9  18       36.86       31.83     52.69 o 
  -7  10  18      162.16      113.14     43.23 o 
  -6  10  18      278.70      286.63     47.59 o 
  -5  10  18      236.84      243.45     42.40 o 
  -4  10  18      146.34      125.03     38.16 o 
  -3  10  18      355.28      300.15     49.78 o 
  -2  10  18      145.99      197.68     46.01 o 
  -1  10  18       24.78       42.44     61.55 o 
   0  10  18        6.31        6.77     49.38 o 
   1  10  18       90.25      147.42     59.24 o 
  -6  11  18      498.51      439.78     62.35 o 
  -5  11  18      640.96      613.27     62.42 o 
  -4  11  18      385.96      313.80     44.64 o 
  -3  11  18     2649.34     2849.61     90.58 o 
  -2  11  18      495.22      463.77     58.23 o 
  -1  11  18      785.21      865.09     86.25 o 
   0  11  18       26.25       67.41     55.47 o 
  -6  12  18      541.04      554.52     68.60 o 
  -5  12  18      295.53      294.84     77.41 o 
  -4  12  18       69.79      132.53     58.81 o 
  -3  12  18       22.11       59.28     73.87 o 
  -2  12  18       53.21      -16.92     39.72 o 
  -1  12  18      210.11      274.69     66.27 o 
   0  12  18       66.62       73.40     57.35 o 
  -5  13  18        0.27       25.32     61.73 o 
  -4  13  18     1087.00     1161.87    120.02 o 
  -3  13  18       14.57      117.88     57.28 o 
  -2  13  18     1497.91     1673.05    101.40 o 
  -1  13  18        5.36       23.14     55.03 o 
  -8   1  19      201.03      268.13     54.10 o 
  -7   1  19       21.96       33.00     35.12 o 
  -6   1  19      469.91      382.99     57.05 o 
  -5   1  19        0.00        0.82     36.14 o 
  -4   1  19       97.27       85.90     36.83 o 
  -3   1  19      659.84      744.77     89.92 o 
  -2   1  19       38.66       -2.84     47.27 o 
  -1   1  19       26.86       58.48     50.30 o 
   0   1  19        3.55      -37.63     51.09 o 
   1   1  19      142.45      187.70     69.58 o 
   2   1  19        7.43       -3.49     45.49 o 
  -8   2  19       51.53       10.20     43.46 o 
  -7   2  19     1301.47     1290.26     69.49 o 
  -6   2  19       63.19       57.50     45.38 o 
  -5   2  19     3740.87     3918.80    122.95 o 
  -4   2  19      366.56      452.88     48.23 o 
  -3   2  19     3528.09     3497.97    113.49 o 
  -2   2  19      218.64      252.68     67.44 o 
  -1   2  19     1948.75     2050.71    112.78 o 
   0   2  19       45.30       23.27     53.17 o 
   1   2  19     1021.17     1021.09     95.81 o 
   2   2  19        9.02       28.42     45.62 o 
  -8   3  19      126.13       93.95     48.23 o 
  -7   3  19       36.47       39.41    110.82 o 
  -6   3  19      387.44      383.70     46.27 o 
  -5   3  19      222.87      193.68     48.49 o 
  -4   3  19     2002.48     2203.17     92.63 o 
  -3   3  19      104.45       81.42     43.56 o 
  -2   3  19      761.37      814.11     82.42 o 
  -1   3  19       38.52       25.69     51.47 o 
   0   3  19     1137.66     1372.80    105.55 o 
   1   3  19      248.77      232.32     63.33 o 
   2   3  19      701.95      948.76     96.88 o 
  -8   4  19      439.21      502.30     63.73 o 
  -7   4  19       52.44      -20.68     40.79 o 
  -6   4  19     1518.45     1624.29     86.68 o 
  -5   4  19      108.94       68.45     44.34 o 
  -4   4  19     5068.01     5229.73    183.50 o 
  -3   4  19       14.97        7.03     39.70 o 
  -2   4  19     3760.27     3493.28    198.58 o 
  -1   4  19      333.20      341.96     67.32 o 
   0   4  19     3050.68     3130.51    207.14 o 
   1   4  19      591.27      596.76     73.56 o 
  -8   5  19      305.83      319.90    101.90 o 
  -7   5  19      371.81      293.68     47.67 o 
  -6   5  19      341.03      359.12     46.66 o 
  -5   5  19      350.51      283.92     50.81 o 
  -4   5  19      352.04      451.05     55.52 o 
  -3   5  19       12.29       62.21     51.35 o 
  -2   5  19        6.43        2.14     52.99 o 
  -1   5  19        1.79      -67.56     50.45 o 
   0   5  19      241.34      214.76     49.56 o 
   1   5  19        1.45      -17.60     40.59 o 
  -7   6  19       68.26       56.61     45.06 o 
  -6   6  19      254.65      282.31     44.29 o 
  -5   6  19       90.08       98.62     37.56 o 
  -4   6  19       80.07      157.82     46.73 o 
  -3   6  19      873.23      874.48     67.95 o 
  -2   6  19       21.40      -37.47     73.87 o 
  -1   6  19        2.30       43.89     73.87 o 
   0   6  19      363.41      345.21     54.37 o 
   1   6  19        6.29      -39.63     41.92 o 
  -7   7  19      553.16      644.19     66.79 o 
  -6   7  19       16.57       42.62     36.82 o 
  -5   7  19      477.22      489.30     49.93 o 
  -4   7  19       60.29       88.20     44.03 o 
  -3   7  19       82.42      146.52     56.55 o 
  -2   7  19      753.96      878.89    124.18 o 
  -1   7  19        6.69      -29.78     47.85 o 
   0   7  19      216.34      199.39     60.76 o 
   1   7  19       16.16       47.12     54.70 o 
  -7   8  19       30.33       20.31     44.07 o 
  -6   8  19     2673.10     2960.04    121.29 o 
  -5   8  19       34.78       45.72     37.27 o 
  -4   8  19     5184.91     5227.57    142.98 o 
  -3   8  19       21.11      -12.89     39.75 o 
  -2   8  19     5862.91     6055.89    286.90 o 
  -1   8  19      695.17      721.16     80.40 o 
   0   8  19     2714.75     2850.21    142.91 o 
  -6   9  19       17.27       26.97     38.09 o 
  -5   9  19       89.13       88.43     37.96 o 
  -4   9  19      479.32      608.25     53.71 o 
  -3   9  19      224.93      183.30     46.81 o 
  -2   9  19      982.93     1016.99    137.03 o 
  -1   9  19       33.19      -59.33     50.27 o 
   0   9  19      196.90      180.09     60.50 o 
  -6  10  19       63.18       14.04     62.86 o 
  -5  10  19      976.17     1096.29     65.64 o 
  -4  10  19      502.00      520.36     51.71 o 
  -3  10  19     1075.72     1108.09     74.93 o 
  -2  10  19       36.31       31.36     79.75 o 
  -1  10  19       91.60       23.19     53.50 o 
   0  10  19       14.40        9.15     52.88 o 
  -5  11  19       19.33      -46.24     42.85 o 
  -4  11  19       38.86       69.02     37.63 o 
  -3  11  19      100.07      169.94     40.16 o 
  -2  11  19        6.82       31.10     42.14 o 
  -1  11  19        4.09       48.02     55.51 o 
  -4  12  19      335.33      355.68     70.09 o 
  -3  12  19      646.37      621.72     79.41 o 
  -2  12  19      750.29      798.07     84.09 o 
  -8   0  20      215.85      164.73    130.07 o 
  -7   0  20      230.84      285.77     73.33 o 
  -6   0  20      367.61      464.60    104.91 o 
  -5   0  20      488.31      453.29     72.62 o 
  -4   0  20     5981.86     5772.12    189.17 o 
  -3   0  20        9.90       -5.35     70.65 o 
  -2   0  20     5358.57     5444.62    262.28 o 
  -1   0  20      378.35      325.44     94.21 o 
   0   0  20     1608.68     1906.58    161.65 o 
   1   0  20     1816.11     1823.08    163.79 o 
  -8   1  20       56.00       58.07     56.71 o 
  -7   1  20      261.99      191.46     41.57 o 
  -6   1  20      937.16      822.93     70.97 o 
  -5   1  20       15.98      -12.93     35.96 o 
  -4   1  20     1357.07     1372.38     72.21 o 
  -3   1  20      100.38       89.99     42.36 o 
  -2   1  20     1394.43     1474.13    102.87 o 
  -1   1  20      386.59      304.47     66.91 o 
   0   1  20      427.87      533.48     78.72 o 
   1   1  20      185.59      277.41     85.64 o 
  -7   2  20        2.87      -18.56     41.53 o 
  -6   2  20       95.97       54.34     47.53 o 
  -5   2  20      158.64      292.12     53.19 o 
  -4   2  20      633.48      491.68     51.05 o 
  -3   2  20      143.71      176.90     61.25 o 
  -2   2  20      203.28      154.69     56.77 o 
  -1   2  20       97.46      141.28     58.99 o 
   0   2  20       41.16        4.94     56.76 o 
   1   2  20     1664.40     1933.19    120.72 o 
  -7   3  20      414.38      455.49     60.68 o 
  -6   3  20     1670.22     1687.98     87.15 o 
  -5   3  20     1560.19     1493.06     87.96 o 
  -4   3  20       99.64      129.85     45.02 o 
  -3   3  20      478.51      472.66     56.49 o 
  -2   3  20      831.47      729.31     82.47 o 
  -1   3  20      300.56      354.36     70.35 o 
   0   3  20      846.36      808.46     88.13 o 
   1   3  20       20.78       58.14     47.46 o 
  -7   4  20        1.73        3.19     38.26 o 
  -6   4  20      147.40      151.69     41.07 o 
  -5   4  20       48.25       47.06     44.09 o 
  -4   4  20      735.05      859.63     69.74 o 
  -3   4  20      159.52      145.11     47.28 o 
  -2   4  20      266.08      297.62     67.36 o 
  -1   4  20      102.23       27.74     64.77 o 
   0   4  20     1099.33     1091.24     99.16 o 
  -7   5  20      103.46      121.36     42.10 o 
  -6   5  20        0.69       30.10     37.65 o 
  -5   5  20      403.94      394.80     56.56 o 
  -4   5  20      162.28      129.04     45.89 o 
  -3   5  20      207.03      268.41     94.21 o 
  -2   5  20       94.78       51.01     56.76 o 
  -1   5  20      109.82      119.51     67.44 o 
   0   5  20      458.13      380.94     59.52 o 
  -7   6  20       32.52        5.93     52.35 o 
  -6   6  20      524.86      506.46     52.27 o 
  -5   6  20      495.37      455.52     58.97 o 
  -4   6  20     1213.17     1176.79     78.64 o 
  -3   6  20     3771.41     3518.91    117.53 o 
  -2   6  20      144.63       41.75     84.57 o 
  -1   6  20     2621.93     2809.02    192.69 o 
   0   6  20        5.57       14.08     44.58 o 
  -6   7  20      659.58      590.11     55.18 o 
  -5   7  20      583.46      684.34     56.26 o 
  -4   7  20        7.07       96.39     45.30 o 
  -3   7  20     1825.51     1891.17    115.41 o 
  -2   7  20        5.36      -12.85     77.08 o 
  -1   7  20     1009.69     1025.55    135.96 o 
   0   7  20       98.16       77.54     57.82 o 
  -6   8  20       20.88      -18.07     37.01 o 
  -5   8  20      119.50      163.25     42.80 o 
  -4   8  20      575.97      496.44     60.31 o 
  -3   8  20      260.36      301.17     53.18 o 
  -2   8  20       13.85        2.14     80.29 o 
  -1   8  20       13.70       -6.12     96.35 o 
  -5   9  20     1656.42     1578.09    105.38 o 
  -4   9  20      459.03      513.60     52.29 o 
  -3   9  20      270.90      308.97     53.98 o 
  -2   9  20      731.22      636.59     79.97 o 
  -1   9  20     1645.17     1582.84    111.33 o 
  -5  10  20      565.72      527.42     53.88 o 
  -4  10  20        0.29      -27.68     35.26 o 
  -3  10  20     2158.78     2000.39    117.24 o 
  -2  10  20       82.88      170.25     60.15 o 
  -7   1  21      691.53      644.90     55.93 o 
  -6   1  21      151.46      112.69     49.42 o 
  -5   1  21     1450.93     1337.32     73.33 o 
  -4   1  21        3.65      -32.57     35.70 o 
  -3   1  21     2701.34     2863.04    115.95 o 
  -2   1  21      204.66      191.09     61.31 o 
  -1   1  21     2626.01     2716.39    134.74 o 
   0   1  21       93.40      120.97     62.36 o 
  -7   2  21      371.83      340.53     57.58 o 
  -6   2  21      958.11      860.33     76.56 o 
  -5   2  21      195.81      157.28     49.91 o 
  -4   2  21      170.75      189.75     44.62 o 
  -3   2  21      172.82      167.82     48.31 o 
  -2   2  21       89.75       79.64     57.82 o 
  -1   2  21      101.98       91.76     61.26 o 
   0   2  21      124.73      117.95     65.40 o 
  -6   3  21        5.07       -1.47     45.66 o 
  -5   3  21     1356.67     1380.75     86.99 o 
  -4   3  21      120.51      121.15     45.80 o 
  -3   3  21     2113.45     2140.61     96.98 o 
  -2   3  21      869.42      844.60     88.88 o 
  -1   3  21     1148.28     1148.57    152.55 o 
  -6   4  21      470.91      442.70     51.71 o 
  -5   4  21      953.79      926.26     79.17 o 
  -4   4  21       47.86       34.20     43.69 o 
  -3   4  21      394.69      358.84     56.20 o 
  -2   4  21        1.19       -8.90     55.24 o 
  -1   4  21       39.60       36.80     55.95 o 
  -6   5  21      481.29      505.81     54.03 o 
  -5   5  21       19.93       19.79     45.11 o 
  -4   5  21      250.31      280.68     53.47 o 
  -3   5  21      142.99      188.94     49.22 o 
  -2   5  21     2519.48     2577.79    187.34 o 
  -1   5  21      959.21     1033.16     97.57 o 
  -6   6  21      108.23      105.07     41.54 o 
  -5   6  21       72.24       94.71     48.85 o 
  -4   6  21       54.97      100.09     47.37 o 
  -3   6  21        5.62       46.71     43.34 o 
  -2   6  21       10.89       11.78     82.43 o 
  -1   6  21        0.30      -13.92     80.29 o 
  -5   7  21       49.67        1.80     36.93 o 
  -4   7  21     1173.61     1080.23     79.31 o 
  -3   7  21        0.06       97.99     45.89 o 
  -2   7  21      427.12      382.17    107.05 o 
  -4   8  21      122.95       98.14     53.07 o 
  -3   8  21      234.89      277.15     54.63 o 
  -5   0  22      121.43      136.49     62.83 o 
  -4   0  22      366.65      431.22    103.30 o 
  -3   0  22      168.41      101.81     55.63 o 
  -2   0  22      872.39      837.14    127.39 o 
  -5   1  22      528.90      476.84     54.72 o 
  -4   1  22        3.40        2.32     38.01 o 
  -3   1  22      610.70      629.51     57.38 o 
  -2   1  22      283.04      289.68     71.19 o 
  -5   2  22      657.58      579.43     73.24 o 
  -4   2  22       66.68      110.53     43.26 o 
  -3   2  22      685.17      639.03     57.04 o 
  -2   2  22       68.14       97.96     63.20 o 
  -5   3  22        0.77       28.42     46.46 o 
  -4   3  22      236.91      134.72     49.91 o 
  -3   3  22       95.38       99.52     40.89 o 
  -2   3  22       66.15       64.04     61.87 o 
  -5   4  22      393.26      392.92     60.49 o 
  -4   4  22     1607.02     1494.03     91.50 o 
  -3   4  22      519.55      706.32     68.81 o 
  -4   5  22      766.27      842.17     85.61 o 
  -3   5  22        6.03       25.87     44.36 o 
                                                 
